# Supplementary material for: Elusive ditrysian phylogeny: an account of combining systematized morphology with molecular data (Lepidoptera)
Source: BMC Evol Biol. 2015 Nov 21;15:260. doi: 10.1186/s12862-015-0520-0 (PMC4654798; doi:10.1186/s12862-015-0520-0)
Supplement: Additional file 1: — List of exemplar taxa in study. (XLS 224 kb) [file 12862_2015_520_MOESM1_ESM.xls]

## Sheet: Sheet1
	only DNA data
	only morphological data
	morphological and molecular data
	data from closely related species in same genus
	SUPERFAMILY	FAMILY	SUBFAMILY	GENUS / SPECIES	SPECIES	Larva	Pupa	Adult male	Adult female	DNA Sample ID
1	Micropterigoidea	Micropterigidae	Micropterix group,	Micropterix Hübner, 1825	calthella (Linnaeus, 1761)					MM00146
2	Agathiphagoidea	Agathiphagidae		Agathiphaga	queenslandesis Dumbleton, 1952					EN-91-0001
3	Heterobathmioidea	Heterobathmiidae		Heterobathmia	pseuderiocrania Kristensen & Nielsen, 1979					TPF-93-0100
4	Eriocranioidea	Eriocraniidae		Eriocrania Zeller, 1851	semipurpurella (Stephens, 1835)	X (MZH)	X (MZH)	X (MZH)	X (MZH)	MM00390
5	Eriocranioidea	Eriocraniidae		Heringocrania	unimaculella					MM16617
6	Acanthopteroctetoidea	Acanthopteroctetidae		Acanthopteroctetes	unifascia Davis, 1978					TPF-92-1209
7	Lophocoronoidea	Lophocoronidae		Lophocorona	astiptica Common, 1973					MM07597
8	Neopseustoidea	Neopseustidae		Neopseustis	meyricki Hering, 1925					LS-06-0068
9	Mnesarchaeoidea	Mnesarchaeidae		Mnesarchaea	acuta Philpott, 1929					GWG-92-0102
10	Hepialoidea	Prototheoridae		Prototheora	sp.					HG-09-2002
11	Hepialoidea	Hepialidae	Hepialidae s.s.	Hepialus Fabricius, 1775	fusconebulosus (DeGeer, 1778)					MM01846-MM01847
12	Hepialoidea	Hepialidae	Hepialidae s.s.	Hepialus Fabricius, 1776	humuli (Linnaeus, 1758)	X (MZH)	X (MZH)	X (MZH)	X (MZH)	NW154-1
13	incertae sedis	Andesianidae		Andesiana	lamellata Gentili, 1989			X (USNM)	X (USNM)	AYK-04-0536-27
14	Nepticuloidea	Nepticulidae	Nepticulinae	Ectoedemia Busck, 1907	occultella (Linnaeus, 1767)					MM00867
15	Nepticuloidea	Opostegidae	Oposteginae	Opostega	salaciella (Treitschke, 1833)					MM06236
16	Incurvarioidea	Heliozelidae		Heliozela Herrich-Schäffer, 1854	sericiella (Haworth, 1828)					MM05954
17	Incurvarioidea	Adelidae	Adelinae	Cauchas Zeller, 1839	rufimitrella (Scopoli, 1763)					MM00046
18	Incurvarioidea	Adelidae	Nematopogoninae	Nematopogon	swammerdamellus (Linnaeus, 1758)					MM05293
19	Incurvarioidea	Prodoxidae	Lamproniinae	Lampronia Stephens, 1829	capitella (Clerck, 1759)	X (MZH)		X (MZH)	X (MZH)	MM06495
20	Incurvarioidea	Prodoxidae	Prodoxinae	Prodoxus	weethumpi Pellmyr, 2006					MM09127
21	Incurvarioidea	Incurvariidae		Incurvaria Haworth, 1828	sp.	X (MZH) pectinea Haworth, 1828	X (MZH) pectinea Haworth, 1828	X (MZH) pectinea Haworth, 1828	X (MZH) pectinea Haworth, 1828	MM05951 sp.
22	Incurvarioidea	Crinopterygidae		Crinopteryx	familiella Peyerimhoff, 1871					JCR-95-112
23	Palaephatoidea	Palaephatidae		Azaleodes	micronipha Turner, 1923			X (ANIC)	X (ANIC)	MM07563
24	Palaephatoidea	Palaephatidae		Ptyssoptera	sp.	X (ANIC) sp."alpina"	X (ANIC) sp."alpina"	X (ANIC) sp."alpina"	X (ANIC) sp."alpina"	MM07647 tryphera (Meyrick, 1893)
25	Tischerioidea	Tischeriidae		Tischeria Zeller, 1839	ekebladella (Bjerkander, 1795)	X (MZH)	X (MZH)	X (MZH)	X (MZH)	MM00943
26	Tineoidea	Tineidae	Myrmecozelinae	Moerarchis	australasiella (Donovan, 1805)	X (ANIC)	X (ANIC)	X (ANIC)	X (ANIC)
27	Tineoidea	Tineidae	Myrmecozelinae	Myrmecozela	ochraceella (Tengström, 1848)			X (MZH)	X (MZH)	MM00129
28	Tineoidea	Tineidae	"Myrmecozelinae" (Siloscinae)	Gerontha	acrosthenia Zagulajev, 1972			X (MZH)	X (MZH)	MM07607
29	Tineoidea	Tineidae	"Myrmecozelinae"	Metapherna	salsa (Meyrick, 1920)			X (MZH)	X (MZH)	MM07658
30	Tineoidea	Tineidae	Harmacloninae	Harmaclona	sp.			X (USNM) cossidella Busck, 1914	X (USNM) cossidella Busck, 1914	MM07660 entripta (Meyrick, 1917)
31	Tineoidea	Tineidae	"Meessiinae" (ei ole enää, mutta uuttakaan paikka ei ole kerrottu))	Agnathosia Amsel, 1954	mendicella (Denis & Schiffermüller, 1775)	X (MZH)	X (MZH)	X (MZH)	X (MZH)	MM08638
32	Tineoidea	Tineidae	Scardiinae	Scardia Treitschke, 1830	boletella (Fabricius, 1794)	X (MZH)	X (MZH)	X (MZH)	X (MZH)	MM01762
33	Tineoidea	Tineidae	Nemapogoninae	Nemapogon Schrank, 1802	variatellus (Clemens, 1859)	X (MZH)	X (MZH)	X (MZH)	X (MZH)	MM02633
34	Tineoidea	Tineidae	Nemapogoninae	Nemaxera Zagulajev, 1964	betulinella (Paykull, 1785)					MM00035
35	Tineoidea	Tineidae	Tineinae	Tinea Linnaeus, 1758	pellionella (Linnaeus, 1758)	X (USNM)	X (MZH)	X (MZH)	X (MZH)	MM06611
36	Tineoidea	Tineidae	Setomorphinae	Lindera/Setomorpha	tesselatella Blanchard, 1852/	X (USNM)	X (USNM)		X (MZH)	MM11256
37	Tineoidea	Tineidae	Perissomasticinae	EdosaWalker, 1866	fuscoviolacella Ragonot, 1895			X (MZH)		MM00155
38	Tineoidea	Tineidae	Hapsiferinae	Hapsifera Zeller, 1847	luridella Zeller, 1847			X (MZH)	X (MZH)	MM00153
39	Tineoidea	Tineidae	Hieroxestinae	Opogona Zeller, 1853		X (MZH) sacchari (Bojer, 1856)	X (MZH) sacchari (Bojer, 1856)	X (MZH) sacchari (Bojer, 1856)	X (MZH) sacchari (Bojer, 1856)	MM07041 omoscopa (Meyrick, 1893)
40	Tineoidea	Tineidae	Hieroxestinae	Opogona Zeller, 1854	stereodyta (Meyrick, 1897)					MM07551
41	Tineoidea	Tineidae	Erechthiinae	Erechtias	mystacinella (Walker, 1864)	X (ANIC)	X (ANIC)	X (MZH)	X (MZH)
42	Tineoidea	Tineidae	Erechthiinae	Comodica	sp.					MM07570
43	Tineoidea	Tineidae	Siloscinae	Silosca	sp.			X (USNM) licziae (Gozmány, 1987)	X (USNM) licziae (Gozmány, 1987)	MM13884
44	Tineoidea	Tineidae	Euplocaminae	Euplocamus Latreille, 1809	anthracinalis (Scopoli, 1763)			X (MZH)	X (MZH)	MM07062
45	Tineoidea	Tineidae	Teichobiinae	Psychoides	verhuella Bruand, 1853			X (USNM)	X (USNM)	MM07056
46	Tineoidea	Dryadaulidae		Dryadaula	bronctotypa (Meyrick, 1880)			X (ANIC)	X (ANIC)
47	Tineoidea	Tineidae		Phereoeca	walsinghami/praecoxa	X (USNM)	X (USNM)	X (USNM)	X (USNM)
48	Tineoidea	Eriocottidae	Eriocottinae	Eriocottis	fuscanella Zeller, 1847			X (USNM)		MM07043
49	Tineoidea	Eriocottidae	Eriocottinae	Deuterotinea	casanella (Eversmann, 1844)					MM05495
50	Tineoidea	Eriocottidae	Compsoctetinae	Compsoctena	aedifica Meyrick, 1908			X (MZH)	X (MZH)	WM-08-4003
51	Tineoidea	(Acrolophidae ->) Tineidae	Acrolophinae	Acrolophus	pholeter Davis, 1988	X (literature)	X (literature)
52	Tineoidea	(Acrolophidae ->) Tineidae	Acrolophinae	Acrolophus	popeanellus (Clemens)	X (USNM)	X (USNM)	X (MZH)		MM07092
53	Tineoidea	Psychidae	Arrhenophaninae	Arrhenophanes	perspicilla (Stoll, 1790)	X (literature)	X (literature)	X (USNM)	X (USNM)
54	Tineoidea	Psychidae	Arrhenophaninae	Dysoptus	sp.					DRD-06-1329
55	Tineoidea	Psychidae	Naryciinae	Dahlica Enderlein, 1912	lazuri (Clerck, 1759)	X (MZH)	X (MZH)	X (MZH)	X (MZH)	MM05435
56	Tineoidea	Psychidae	Naryciinae	Diplodoma Zeller, 1852	laichartingellum (Goeze, 1783)					MM05826
57	Tineoidea	Psychidae	Taleporinae	Taleporia Hübner, 1825	tubulosa (Retzius, 1783)	X (MZH)	X (MZH)	X (MZH)	X (MZH)	MM02175
58	Tineoidea	Psychidae	Placodominae	Placodoma	oasella Chrétien, 1915					MM09058
59	Tineoidea	Psychidae	Typhoniinae	Melasina Boisduval, 1840	ciliaris (Ochsenheimer, 1810)		X (literature)	X (MZH)	X (MZH)
60	Tineoidea	Psychidae	Typhoniinae	Penestoglossa	dardoniella (Millière, 1863)					MM00189
61	Tineoidea	Psychidae	Oiketicinae	Acanthopsyche Heylaerts, 1881	atra (Linnaeus, 1767)	X (MZH)	X (MZH)	X (MZH)	X (MZH)
62	Tineoidea	Psychidae	Psychinae	Psyche	crassiorella Bruand, 1853	X (MZH)	X (MZH)	X (MZH)	X (MZH)	MM06387
63	Tineoidea	Psychidae	Epichnopteryginae	Whittleia	retiella					MM16050
64	Tineoidea	Psychidae	Oiketicinae	Phalacropterix Hübner, 1825	graslinella (Boisduval, 1852)					MM05485
65	Tineoidea	Psychidae	Oiketicinae	Canephora Hübner, 1822	hirsuta (Poda, 1761)	X (MZH)	X (MZH)	X (MZH)	X (MZH)	MM00310
66	Tineoidea	Psychidae	not assigned	Trigonocyttara	?clandestina Turner,1945	X (ANIC)	X (ANIC)		X (ANIC)	MM07638
67	Tineoidea	"Psychidae"	not assigned	Piestoceros	conjunctella (Walker, 1863)				X (ANIC)	MM07575
68	Gracillarioidea	Roeslerstammiidae		Roeslerstammia Zeller, 1839	erxlebella (Fabricius, 1787)	X (MZH)	X (MZH)	X (MZH)	X (MZH)	MM00303
69	Gracillarioidea	Roeslerstammiidae		Vanicela Walker, 1864	disjunctella Walker, 1864	X (MZH)	X (MZH)	X (MZH)	X (MZH)	MM11446
70	Gracillarioidea	Roeslerstammiidae		Amphithera	heteroleuca (Turner,1900)		X (ANIC)	X (ANIC)	X (ANIC)	MM07527
71	Gracillarioidea	Roeslerstammiidae		Thereutis	tanyceros (Turner, 1939)			X (ANIC)	X (ANIC)	MM11242
72	Gracillarioidea	Douglasiidae		Tinagma Zeller, 1839	ocnerostomellum (Stainton, 1850)	X (MZH)	X (MZH)	X (MZH)	X (MZH)	MM00480-MM00481
73	Gracillarioidea	Douglasiidae		Klimeschia	transversella (Zeller, 1839)					MM05660
74	Gracillarioidea	Bucculatricidae		Bucculatrix Zeller, 1839	demaryella (Duponchel, 1840)					MM05482
75	Gracillarioidea	Bucculatricidae		Bucculatrix Zeller, 1839	ratisbonensis (Stainton, 1861)	X (MZH)	X (MZH)	X	X	MM03947
76	Gracillarioidea	Bucculatricidae		Bucculatrix Zeller, 1841	maritima Stainton, 1851	X (MZH)	X (MZH)	X (MZH)	X (MZH)	MM09184
77	Gracillarioidea	Bucculatricidae	unassigned	Ogmograptis	sp.	X (ANIC)	X (ANIC)	X (MZH)	X (MZH)	MM11241
78	Gracillarioidea	Gracillariidae	Gracillariinae	Gracillaria Haworth, 1828	syringella (Fabricius, 1794)	X (MZH)	X (MZH)	X (MZH)	X (MZH)	MM00030
79	Gracillarioidea	Gracillariidae	Gracillariinae	Caloptilia	stigmatella (Fabricius, 1781)					MM05426
80	Gracillarioidea	Gracillariidae	Lithocolletinae	Phyllonorycter Hübner, 1822	sorbi (Frey, 1855)	X (MZH)	X (MZH)	X (MZH)	X (MZH)	MM05365
81	Gracillarioidea	Gracillariidae		Phyllonorycter Hübner, 1822	apparellus (Herrich-Schäffer, 1855)	X (MZH)	X (MZH)	X (MZH)	X (MZH)	MM06989
82	Gracillarioidea	Gracillariidae	Phyllocnistinae	Phyllocnistis Zeller, 1848	labyrinthella (Bjerkander, 1790)	X (MZH)	X (MZH)	X (MZH)	X (MZH)	MM00041
83	Yponomeutoidea	Yponomeutidae	Yponomeutinae	Yponomeuta Latreille, 1796	evonymellus (Linnaeus, 1758)	X (MZH)	X (MZH)	X (MZH)	X (MZH)	MM00306
84	Yponomeutoidea	Yponomeutidae	Yponomeutinae	Euhyponomeutoides	ribesiellus (Joannis, 1900)					MM00003
85	Yponomeutoidea	Yponomeutidae	Yponomeutinae	Swammerdamia Hübner, 1825	caesiella (Hübner, 1796)					MM00039
86	Yponomeutoidea	Yponomeutidae	Yponomeutinae	Ocnerostoma Zeller, 1847	piniariellum Zeller, 1847					MM03996
87	Yponomeutoidea	Yponomeutidae	unplaced	Tanaoctena Turner, 1913	dubia Philpott, 1931	X (NZAC)	X (NZAC)	X (MZH)	X (NZAC)	MM22018
88	Yponomeutoidea	Yponomeutidae	unplaced	Cadmogenes Meyrick, 1923	literata Meyrick, 1923	X (NZAC)		X (NZAC)	X (NZAC)
89	Yponomeutoidea	Yponomeutidae	Saridoscelinae	Saridoscelis	issikii Moriuti, 1916			X (USNM)	X (USNM)
90	Yponomeutoidea	Yponomeutidae	Scythropiinae	Scythropia Hübner, 1825	crataegella (Linnaeus, 1767)	X (literature)	X (MZH)	X (MZH)	X (MZH)	MM06786
91	Yponomeutoidea	Yponomeutidae	Attevinae	Atteva	aurea (Fitch, 1857)	X (USNM)	X (USNM)	X (MZH)	X (USNM)	MM07093
92	Yponomeutoidea	Yponomeutidae	Attevinae	Atteva Walker, 1855	niphocosma Turner, 1903					MM07604
93	Yponomeutoidea	Yponomeutidae	Praydinae	Prays Hübner, 1825	fraxinellus (Bjerkander, 1784)	X (MZH)	X (MZH)	X (MZH)	X (MZH)	MM00112
94	Yponomeutoidea	Yponomeutidae	Praydinae	Prays Hübner, 1826	nephelomima Meyrick, 1907					MM07666
95	Yponomeutoidea	Yponomeutidae	Praydinae	Atemelia Herrich-Schäffer, 1853	torquatella (Lienig & Zeller, 1846)					MM06172
96	Yponomeutoidea	Yponomeutidae	Argyresthiinae	Argyresthia Hübner, 1825	sp.	X (MZH) conjugella Zeller, 1839	X (MZH) conjugella Zeller, 1839	X (MZH) conjugella Zeller, 1839	X (MZH) conjugella Zeller, 1839	MM00346 semifusca (Haworth, 1828)
97	Yponomeutoidea	Ypsolophidae	Ypsolophinae	Ypsolopha Latreille, 1796	dentella (Fabricius, 1775)	X (MZH)	X (MZH)	X (MZH)	X (MZH)	MM00314
98	Yponomeutoidea	Ypsolophidae	Ochsenheimeriinae	Ochsenheimeria Hübner, 1825	sp.	X (USNM) vacculella Fischer von Röslerstamm, 1842	X (USNM) vacculella Fischer von Röslerstamm, 1843	X (MZH) urella Fischer von Röslerstamm, 1842	X (MZH) urella Fischer von Röslerstamm, 1842	MM06908 urella Fischer von Röslerstamm, 1842
99	Yponomeutoidea	Plutellidae		Plutella Schrank, 1802	xylostella (Linnaeus, 1758)	X (MZH)	X (MZH)	X (MZH)	X (MZH)	MM00110
100	Yponomeutoidea	Plutellidae		Eidophasia	messingiella (Fischer von Röslerstamm, 1840)					MM08662
101	Gracillarioidea	Bucculatricidae	unplaced	Tritymba	pamphaea (Turner,1923)	X (ANIC)	X (ANIC)	X (MZH)		MM07512
102	Yponomeutoidea	Plutellidae s. l.		Proditrix Dugdale, 1987	sp.	X (NZAC)	X (NZAC) gahniae Dugdale, 1987	X (NZAC) tetragona Hudson, 1918	X (NZAC) tetragona Hudson, 1918	MM11255 gahniae Dugdale, 1987
103	Yponomeutoidea	Plutellidae s. l.		Doxophyrtis Meyrick, 1914	hydrocosma Meyrick, 1914	X (NZAC)	X (NZAC)	X (NZAC)	X (NZAC)	MM11202
104	Yponomeutoidea	Plutellidae s. l.		Phylacodes Meyrick, 1905	cauta Meyrick, 1905		X (NZAC)	X (NZAC)	X (NZAC)
105	Yponomeutoidea	Glyphipterigidae	Acrolepiinae	Acrolepiopsis Gaedike, 1970	assectella (Zeller, 1839)	X (MZH)	X MZH)	X (MZH)	X (MZH)	MM00127
106	Yponomeutoidea	Glyphipterigidae	Orthoteliinae	Orthotelia Stephens, 1829	sparganella (Thunberg, 1788)	X (MZH)	X (MZH)	X (MZH)	X (MZH)	MM07025-MM09191
107	Yponomeutoidea	Glyphipterigidae	Glyphipteriginae	Glyphipterix Hübner, 1825	haworthana (Stephens, 1834)	X (MZH)	X (MZH)	X (MZH)	X (MZH)	MM00012
108	Yponomeutoidea	Heliodinidae		Heliodines Stainton, 1855	nyctaginella Gibson, 1914	X (USNM)	X (USNM)	X (USNM)	X (USNM)
109	Yponomeutoidea	Bedelliidae		Bedellia Stainton, 1849	somnulentella (Zeller, 1847)	X (USNM)	X (USNM)	X (MZH)	X (MZH)	MM07055
110	Yponomeutoidea	Lyonetiidae	Lyonetiinae	Lyonetia Hübner, 1825	clerkella (Linnaeus, 1758)	X (MZH)	X (MZH)	X (MZH)	X (MZH)	MM00366-MM10096
111	Yponomeutoidea	Lyonetiidae	Cemiostominae	Leucoptera Hübner, 1825	malifoliella (Costa, 1836)	X (MZH)	X (MZH)	X (MZH)	X (MZH)	MM06195-MM06196
112	Yponomeutoidea	Lyonetiidae	Cemiostominae	Leucoptera Hübner, 1826	spartifoliella (Hübner, 1813)					MM00200
113	unassigned	unassigned	unassigned	Heliocosma	sp.	X (ANIC) sp.	X (ANIC) sp.	X (MZH) sp.	X (MZH) sp.	MM07521
114	Gelechioidea	Depressariidae	Stenomatinae	Anteotricha	schlaegeri					MM07091
115	Gelechioidea	Depressariidae	Ethmiinae	Ethmia Hübner, 1819	pusiella (Linnaeus, 1758)	X (MZH)	X (MZH)	X (MZH)	X (MZH)	MM00042
116	Gelechioidea	Depressariidae	Depressariinae	Depressaria Haworth, 1811	sp.	X (MZH) pastinacella (Duponchel, 1838)	X (MZH) pastinacella (Duponchel, 1838)	X (MZH) pastinacella (Duponchel, 1838)	X (MZH) pastinacella (Duponchel, 1838)	NW141-13 depressana (Fabricius, 1775)
117	Gelechioidea	Depressariidae	Depressariinae	Semioscopis Hübner, 1825	steinkellneriana (Denis & Schiffermüller, 1775)					MM00464
118	Gelechioidea	Depressariidae	Depressariinae	Exaeretia Stainton, 1849	ciniflonella (Lienig & Zeller, 1846)					MM00400
119	Gelechioidea	Depressariidae	Depressariinae	Agonopterix Hübner, 1825	heracliana (Linnaeus, 1758)	X (MZH)	X (MZH)	X (MZH)	X (MZH)	MM00364
120	Gelechioidea	Depressariidae	Elachistinae	Perittia Stainton, 1854	obscurepunctella (Stainton, 1848)	X (MZH)	X (MZH)	X (MZH)	X (MZH)	MM05969
121	Gelechioidea	Elachistidae	Elachistinae	Stephensia Stainton, 1858	brunnichella (Linnaeus, 1767)					MM06437
122	Gelechioidea	Elachistidae	Elachistinae	Elachista Treitschke, 1833	argentella (Clerck, 1759)	X (MZH)	X (MZH)	X (MZH)	X (MZH)	MM00862
123	Gelechioidea	Elachistidae	Elachistinae	Elachista Treitschke, 1833	tengstromi Kaila, Bengtsson, Šulcs & Junnilainen, 2001					MM06909
124	Gelechioidea	Elachistidae	Parametriotinae	Chrysoclista Stainton, 1854	linneella (Clerck, 1759)					MM06101
125	Gelechioidea	Elachistidae	Parametriotinae	Heinemannia Wocke, 1877	laspeyrella (Hübner, 1796)					MM05752
126	Gelechioidea	Depressariidae	Cryptolechiinae	Orophia Hübner, 1825	ferrugella (Denis & Schiffermüller, 1775)					MM00128
127	Gelechioidea	Depressariidae	Hypertrophinae	Hypercallia Stephens, 1829	citrinalis (Scopoli, 1763)					MM00071
128	Gelechioidea	Depressariidae	Hypertrophinae	Anchinia Hübner, 1818	daphnella (Hübner, 1796)	X (MZH)	X (MZH)	X (MZH)	X (MZH)	MM01206
129	Gelechioidea	Depressariidae	unplaced	Telechrysis Toll, 1956	tripuncta (Haworth, 1828)					MM07087
130	Gelechioidea	Oecophoridae	Oecophorinae	Deuterogonia	pudorina (Wocke, 1857)					MM05404-MM05834
131	Gelechioidea	Xyloryctidae	Xyloryctinae	Cryptophasa	rubescens Lewin, 1805	X (MZH)	X (MZH)	X (MZH)	X (MZH)	MM07524
132	Gelechioidea	Xyloryctidae	Xyloryctinae	Xylorycta	sp.					MM11232
133	Gelechioidea	Scythrididae	Scythridinae pois alaheimo	Scythris Hübner, 1825	limbella (Fabricius, 1775)	X (MZH)	X (MZH)	X (MZH)	X (MZH)	MM00322
134	Gelechioidea	Scythrididae	Scythridinae pois alaheimo	Scythris Hübner, 1825	inspersella (Hübner, 1817)					MM00115
135	Gelechioidea	Scythrididae	Scythridinae pois alaheimo	Scythris Hübner, 1825	empetrella Karsholt & Schmidt Nielsen, 1976					MM06275
136	Gelechioidea	Lypusidae	Chimabachinae	Diurnea Haworth, 1811	fagella (Denis & Schiffermüller, 1775)		X (MZH)	X (MZH)	X (MZH)	MM05960
137	Gelechioidea	Depressariidae	unplaced	Carcina Hübner, 1825	quercana (Fabricius, 1775)					MM07044
138	Gelechioidea	Autostichidae	Glyphidocerinae	Glyphidocera	septentrionella Busck, 1904					MM11258
139	Gelechioidea	Oecophoridae	Oecophorinae	Oecophora	bractella (Linnaeus, 1758)	X (MZH)	X (MZH)	X (MZH)	X (MZH)	MM03831
140	Gelechioidea	Oecophoridae	Pleurotinae	Pleurota Hübner, 1825	bicostella (Clerck, 1759)	X (MZH)		X (MZH)	X (MZH)	MM00059
141	Gelechioidea	Oecophoridae	Oecophorinae	Borkhausenia Hübner, 1825	fuscescens (Haworth, 1828)					MM00132
142	Gelechioidea	Oecophoridae	Oecophorinae	Endrosis Hübner, 1825	sarcitrella (Linnaeus, 1758)					MM00055-MM00056
143	Gelechioidea	Stathmopodidae		Stathmopoda Herrich-Schäffer, 1853	pedella (Linnaeus, 1761)	X (MZH)	X (MZH)	X (MZH)	X (MZH)	MM02178
144	Gelechioidea	Lypusidae	Lypusinae	Pseudatemelia Rebel, 1910	josephinae (Toll, 1956)	X (MZH)	X (MZH)	X (MZH)	X (MZH)	MM00037-MM00066
145	Gelechioidea	Lypusidae	Lypusinae	Lypusa Zeller, 1852	maurella (Denis & Schiffermüller, 1775)					MM00010-MM00011
146	Gelechioidea	Lecithoceridae		Lecithocera	nigrana (Duponchel, 1836)			X (MZH)		MM11267
147	Gelechioidea	Lecithoceridae		Crocanthes	prasinopis Meyrick, 1866	X (MZH)	X (MZH)	X (MZH)	X (MZH)	MM07548 ja MM11231
148	Gelechioidea	Batrachedridae		Batrachedra Herrich-Schäffer, 1853	praeangusta (Haworth, 1828)	X (MZH)	X (MZH)	X (MZH)	X (MZH)	MM02328
149	Gelechioidea	Autostichidae	Deocloninae	Deoclona	yuccasella Busck, 1903					MM05944
150	Gelechioidea	Pterolonchidae	Syringopainae	Syringopais	temperatella					MM17096
151	Gelechioidea	Coleophoridae		Coleophora Hübner, 1822	serratella (Linnaeus, 1761)	X (MZH)	X (MZH)	X (MZH)	X (MZH)	MM00067-MM00068
152	Gelechioidea	Momphidae		Mompha Hübner, 1825	conturbatella (Hübner, 1819)	X (MZH)	X (MZH)	X (MZH)	X (MZH)	MM00062-MM02306
153	Gelechioidea	Blastobasidae		Hypatopa Walsingham, 1908	binotella (Thunberg, 1794)			X (MZH)	X (MZH)	MM00133
154	Gelechioidea	Pterolonchidae	Pterolonchinae	Pterolonche Zeller, 1847	inspersa Staudinger, 1859	X (literature)	X (USNM)	X (MZH)	X (MZH)	MM09083
155	Gelechioidea	Autostichidae	Holcopogoninae	Holcopogon	bubulcellus (Staudinger, 1859)			X (MZH)	X (MZH)	MM05842
156	Gelechioidea	Autostichidae	Autostichinae	Anatiplora	basiphaea Turner, 1919			X (MZH)	X (MZH)	MM07619
157	Gelechioidea	Autostichidae	Oegoconiinae	Oegoconia Stainton, 1854	deauratella (Herrich-Schäffer, 1854)			X (MZH)	X (MZH)	MM00327
158	Gelechioidea	Depressariidae	Acriinae	Acria	sp.	X (literature) cocophaga Chen & Wu, 2011	X (literature) cocophaga Chen & Wu, 2012	X (MZH) emarginella Donovan, 1804	X (MZH) emarginella Donovan, 1805	AYK-04-5621 ceramitis Meyrick, 1908
159	Gelechioidea	Cosmopterigidae	Chrysopeleiinae	Sorhagenia Spuler, 1910	janiszewskae Riedl, 1962	X (MZH)	X (MZH)	X (MZH)	X (MZH)	MM02330-MM02331
160	Gelechioidea	Cosmopterigidae	Antequerinae	Limnaecia Stainton, 1851	phragmitella Stainton, 1851	X (MZH)	X (MZH)	X (MZH)	X (MZH)	MM00333
161	Gelechioidea	Cosmopterigidae	Cosmopteriginae	Cosmopterix Hübner, 1825	pulchrimella Chambers, 1875	X (MZH)	X (MZH)	X (MZH)	X (MZH)	MM00105
162	Gelechioidea	Cosmopterigidae	Antequerinae	Pancalia Stephens, 1829	schwarzella Fabricius, 1798					MM05408
163	Gelechioidea	Gelechiidae	Apatetrinae	Chrysoesthia Hübner, 1825	drurella (Fabricius, 1775)	X (MZH)	X (MZH)	X (MZH)	X (MZH)	MM00048
164	Gelechioidea	Gelechiidae	Gelechiinae	Carpatolechia Capuse, 1964	notatella (Hübner, 1813)					MM06130
165	Gelechioidea	Gelechiidae	Anacampsinae	Anacampsis Curtis, 1827	populella (Clerck, 1759)	X (MZH)	X (MZH)	X (MZH)	X (MZH)	MM03073
166	Gelechioidea	Gelechiidae	Anacampsinae	Hypatima Hübner, 1825	rhomboidella (Linnaeus, 1758)					MM00741-MM00742
167	Gelechioidea	Gelechiidae	Dichomeridinae	Dichomeris Hübner, 1818	juniperella (Linnaeus, 1761)	X (MZH)	X (MZH)	X (MZH)	X (MZH)	MM06040
168	Gelechioidea	Gelechiidae	Apatetrinae	Pexicopia Common, 1958	malvella (Hübner, 1805)	X (MZH)	X (MZH)	X (MZH)	X (MZH)	MM03479
169	Gelechioidea	Gelechiidae	Thiotrichinae	Thiotricha Meyrick, 1886	subocellea (Stephens, 1834)					MM09333
170	Galacticoidea	Galacticidae		Homadaula	sp.	X (ANIC) myriospila (Meyrick, 1907)	X (ANIC) myriospila (Meyrick, 1907)	X (MZH) myriospila (Meyrick, 1907)	X (MZH) myriospila (Meyrick, 1907)	ANIC002281 lasiochroa Lower, 1899
171	Galacticoidea	Galacticidae		Homadaula	anisocentra	X (MZH)	X (MZH)	X (MZH)	X (MZH)
172	Galacticoidea	Galacticidae		Zarcinia	sp.					MM05835
173	Zygaenoidea	Epipyropidae		Heteropsyche	sp.	X (ANIC)	X (ANIC)	X (ANIC)	X (ANIC)	MM07649-MM07650
174	Zygaenoidea	Epipyropidae		Fulgoraecia	exigua (H. Edwards, 1882)					DRD-01-0141
175	Zygaenoidea	Cyclotornidae		Cyclotorna	sp.	X (ANIC)	X (ANIC)			MM07574
176	Zygaenoidea	Cyclotornidae		Cyclotorna	ementita Meyrick, 1921	X (ANIC)		X (ANIC)	X (ANIC)	MM07670
177	Zygaenoidea	Himantopteridae		unidentified species						MM09143
178	Zygaenoidea	Himantopteridae		Doratopteryx	steniptera Hampson, 1920) (=plumigera)			X (USNM)	X (USNM)
179	Zygaenoidea	Himantopteridae		Himantopterus	fuscinervis Wesmael, 1836					MM10093
180	Zygaenoidea	Anomoetidae		Staphylinochorus	flavida			X (USNM)	X (USNM)	MM09144
181	Zygaenoidea	Megalopygidae	Megalopyginae	Megalopyge	sp.	X (USNM) lanata (Stoll, 1780)	X (USNM) lanata (Stoll, 1780)	X (USNM) lanata (Stoll, 1780)	X (USNM) lanata (Stoll, 1780)	MEE-98-0047 arpi Schaus, 1900
182	Zygaenoidea	Megalopygidae	Trosiinae	Trosia	sp.			X (MZH) obsolescens Dryar, 1899	X (MZH) obsolescens Dryar, 1899	MEE-98-0050 placida Jones, 1912
183	Zygaenoidea	Aididae		Aidos	osorius (Herrich-Schäffer, 1856)					MEE-98-0043
184	Zygaenoidea	Limacodidae	Limacodinae	Apoda Haworth, 1809	limacodes (Hufnagel, 1766)	X (MZH)	X (MZH)	X (MZH)	X (MZH)	MM05754
185	Zygaenoidea	Limacodidae	Limacodinae	Pseudanapaea	transvestita Hering, 1931					MM07508
186	Zygaenoidea	Limacodidae	Chrysopolominae	Strigivenifera	venata Aurivillius 1895			X (USNM)	X (USNM)	SEM-06-5644
187	Zygaenoidea	Limacodidae		Doratifera	vulnerans (Lewin, 1805)	X (ANIC)	X (ANIC)	X	X
188	Zygaenoidea	Dalceridae		Dalcerides	sp.	X (USNM) ingenita Edwards, 1882)		X (USNM) ingenita Edwards, 1882)	X (USNM) ingenita Edwards, 1882)	06-srnp-33730 gugelmanni Dyar, 1916
189	Zygaenoidea	Lacturidae		Anticrates	suffusa (Swainson, 1851)	X (ANIC)	X (ANIC)	X (MZH)	X (MZH)	MM09155
190	Zygaenoidea	Lacturidae		Anticrates	sp.					MM00180
191	Zygaenoidea	Lacturidae		Lactura	pupula (Hübner,1827)	X (USNM)	X (USNM)	X (USNM)	X (USNM)
192	Zygaenoidea	Heterogynidae		Heterogynis Rambur, 1837	sp.	X (literature)	X (literature)	X (MZH) sp.		MM07202 nr. penella (Hübner, 1819)
193	Zygaenoidea	Zygaenidae	Procridinae	Pollanisus	trimacula (Walker, 1854)					MM07599
194	Zygaenoidea	Zygaenidae	Procridinae	Adscita	statices (Linnaeus, 1758)	(X) (MZH)	(X) (MZH)	X (MZH)	X (MZH)	MM00312
195	Zygaenoidea	Zygaenidae	Callizygaeninae	Callizygaena	sp.			X (USNM) sp.	X (USNM) sp.	MM14760 ada
196	Zygaenoidea	Phaudidae		Phauda	mimica Strand, 1915	X (literature)	X (literature)			LS-06-0055
197	Zygaenoidea	Zygaenidae	Chalcosiinae	Histia	flabellicornis (Fabricius, 1775)			X (USNM)	X (USNM)	MM05874
198	Zygaenoidea	Zygaenidae	Chalcosiinae	Chalcosia	remota Walker 1854	X (literature)	X (literature)	X (MZH)	X (MZH)
199	Zygaenoidea	Zygaenidae	Chalcosiinae	Aglaope	infausta (Linnaeus, 1767)	X (MZH)	X (literature)	X (MZH)	X (MZH)
200	Zygaenoidea	Zygaenidae	Zygaeninae	Zygaena Fabricius, 1775	filipendulae (Linnaeus, 1758)	X (MZH)	X (MZH)	X (MZH)	X (MZH)	MM06904
201	Zygaenoidea	Zygaenidae		Pryeria	sinica Moore, 1877	X (literature)	X (MZH)	X (USNM)	X (USNM)
202	Sesioidea	Brachodidae		Synechodes	coniophora Turner, 1913	X Coll. Kallies	X (ANIC)			MM07621
203	Sesioidea	Brachodidae		Phycodes	minor Moore 1881		X (USNM)	X (MZH)	X (MZH)
204	Sesioidea	Brachodidae		Brachodes	sp.	X (coll. Axel Kallies) Brachodes sp.	X (coll. Axel Kallies) Brachodes sp.	X (MZH) appendiculata (Esper, 1783)	X (MZH) appendiculata (Esper, 1783)
205	Sesioidea	Brachodidae		Sagalassa	valida Walker 1856			X (USNM)	X (USNM)
206	Sesioidea	Brachodidae		Miscera	triphaenoides (Butler 1883)	X (USNM)	X (USNM)		X (USNM)
207	Sesioidea	Sesiidae	Tinthiinae	Pennisetia Dehne, 1850	hylaeiformis (Laspeyrés, 1801)	X (MZH)	X (MZH)	X (MZH)	X (MZH)	MM06963
208	Sesioidea	Sesiidae	Tinthiinae	Zenodoxus	palmii (Neumoegen, 1891)	X (USNM)	X (USNM)		X (USNM)
209	Sesioidea	Sesiidae	Sesiinae	Sesia Fabricius, 1775	apiformis (Clerck, 1759)	X (MZH)	X (MZH)	X (MZH)	X (MZH)	MM08674
210	Sesioidea	Sesiidae	Sesiinae	Synanthedon Hübner, 1819	scoliaeformis (Borkhausen, 1789)	X (MZH)	X (MZH)	X (MZH)	X (MZH)	MM00125
211	Sesioidea	Sesiidae	Sesiinae	Paranthrene	tabaniformis (Rottemburg, 1775)	X (MZH)	X (MZH)	X (MZH)	X (MZH)	MM08395
212	Sesioidea	Castniidae		Paysandisia Houlbert, 1918	archon Burmeister, 1880	X (MZH)	X (MZH)	X (MZH)	X (MZH)	MM00143
213	Sesioidea	Castniidae		Castnia	acraeoides Gray, 1832					MM09145
214	Sesioidea	Castniidae		Synemon	magnifica Strand, 1911			X (ANIC)	X (ANIC)
215	Cossoidea	Cossidae	Cossinae	Cossus Fabricius, 1793	cossus (Linnaeus, 1758)	X (MZH)	X (MZH)	X (MZH)	X (MZH)	MM00116
216	Cossoidea	Cossidae	Cossinae	Dyspessa Hübner, 1820	ulula (Borkhausen, 1790)	X (ZMUC)	X (literature)	X (MZH)	X (MZH)	MM00103
217	Cossoidea	Cossidae	Cossinae	Macrocyttara	expressa (T.P. Lucas, 1902)	X (ANIC)	X (ANIC)	X (MZH)	X (MZH)
218	Cossoidea	Cossidae		Ptilomacra	senex Walker, 1955	X (ANIC)	X (ANIC)	X (MZH)	X (MZH)
219	Cossoidea	Cossidae	Zeuzerinae	Phragmataecia	castaneae (Hübner, 1790)		X (USNM)	X (MZH)	X (MZH)	MM00170
220	Cossoidea	Cossidae	Zeuzerinae	Endoxyla	secta T.P. Lucas, 1898			X (MZH)	X (MZH)	MM07594
221	Cossoidea	Cossidae	Zeuzerinae	Zeuzera Latreille, 1804	sp.	X (MZH) pyrina (Linnaeus, 1761)	X (MZH) pyrina (Linnaeus, 1761)	X (MZH) pyrina (Linnaeus, 1761)	X (MZH) pyrina (Linnaeus, 1761)	AYK-04-0786-2 coffeae
222	Cossoidea	Cossidae	Cossulinae	Cossula	sp.	X (USNM) magnifica Strecker, 1876	X (USNM) magnifica Strecker, 1876	X (USNM) magnifica Strecker, 1876	X (USNM) magnifica Strecker, 1876	KN06-1104 coerulescens Schaus, 1911
223	Cossoidea	Cossidae	Metarbelinae	Indarbela	obliquifasciata Mell, 1923					MM09102
224	Cossoidea	Cossidae	Metarbelinae	Metarbelinae	sp.			X Squamura Heylaerts, 1890 sp.		MM07235 Metarbelinae sp.
225	Cossoidea	Cossidae	Hypoptinae	Givira	mucida (H. Edwards, 1882)	X (USNM)		X (USNM)	X (USNM)	AYK-06-7130
226	Cossoidea	Cossidae	unplaced	Archaeoses	pentasema (Lower, 1915)			X (MZH)	X (MZH)	MM07610
227	Cossoidea	Cossidae	unplaced	Idioses	littleri Turner 1927			X (ANIC)	X (ANIC)
228	Cossoidea	Dudgeoneidae		Dudgeonea	polyastra Turner, 1933			X (ANIC)	X (ANIC)	MM07609
229	Cossoidea	Cossidae	Mehariinae	Meharia	sp.			X (MZH)	X (MZH)	MM16632
230	Cossoidea	Cossidae	Mehariinae	Meharia	semilactea (Warren & Rothschild, 1905)					MM17059
231	Tortricoidea	Tortricidae	Tortricinae	Tortrix Linnaeus, 1758	viridana (Linnaeus, 1758)	X (MZH)	X (MZH)	X (MZH)	X (MZH)	MM00510
232	Tortricoidea	Tortricidae	Tortricinae	Thrincophora	lignigerana (Walker, 1863)					MM07567
233	Tortricoidea	Tortricidae		Arotrophora	arcuatalis (Walker, (1866)					MM07568
234	Tortricoidea	Tortricidae	Tortricinae	Aethes Billberg, 1820	cnicana (Westwood, 1854)	X (MZH)	X (MZH)	X (MZH)	X (MZH)	MM01068
235	Tortricoidea	Tortricidae	Tortricinae	Exapate Hübner, 1825	congelatella (Clerck, 1759)	X (MZH)	X (MZH)	X (MZH)	X (MZH)	MM02713
236	Tortricoidea	Tortricidae	Tortricinae	Pandemis Hübner, 1825	cinnamomeana (Treitchke, 1830)					MM01075
237	Tortricoidea	Tortricidae	Tortricinae	Aphelia Hübner, 1825	paleana (Hübner, 1793)	X (MZH)	X (MZH)	X (MZH)	X (MZH)	MM00118
238	Tortricoidea	Tortricidae	Tortricinae	Sparganothis Hübner, 1825	rubicundana (Herrich-Schäffer, 1856)					MM03424
239	Tortricoidea	Tortricidae	Tortricinae	Eulia Hübner, 1825	ministrana (Linnaeus, 1758)	X (MZH)	X (MZH)	X (MZH)	X (MZH)	MM06310
240	Tortricoidea	Tortricidae	Chlidanotinae	Olindia Guenée, 1845	schumacherana (Fabricius, 1787)			X (MZH)	X (MZH)	MM05665
241	Tortricoidea	Tortricidae	Olethreutinae	Bactra Stephens, 1834	lancealana (Hübner, 1799)					MM06531
242	Tortricoidea	Tortricidae	Olethreutinae	Argyroploce Hübner, 1825	mygindiana (Denis & Schiffermüller, 1775)		X (MZH)	X (MZH)	X (MZH)	MM00065
243	Tortricoidea	Tortricidae	Olethreutinae	Cydia Hübner, 1825	nigricana (Fabricius, 1794)	X (MZH)	X (MZH)	X (MZH)	X (MZH)	MM03888
244	unassigned	unassigned	unassigned	Choristis	discotypaTurner 1916			X (ANIC)	X (ANIC)
245	unassigned	Millieriidae		Millieria Ragonot, 1874	dolosalis Heydenrich, 1851	X (MZH)	X (MZH)	X (MZH)	X (MZH)	MM07201
246	Choreutoidea	Choreutidae	Choreutinae	Prochoreutis Diakonoff & Heppner, 1980	myllerana (Fabricius, 1794)	X (MZH)	X (MZH)	X (MZH)	X (MZH)	MM05852
247	Choreutoidea	Choreutidae	Choreutinae	Choreutis Hübner, 1825	pariana (Clerck, 1759)	X (MZH)	X (MZH)	X (MZH)	X (MZH)	MM03941
248	Choreutoidea	Choreutidae	Choreutinae	Saptha	libanota (Meyrick, 1910)					MM07573
249	Choreutoidea	Choreutidae	Choreutinae	Asterivora	homotypa (Meyrick, 1907)					MM11261
250	Choreutoidea	Choreutidae	Choreutinae	Anthophila	fabriciana (Linnaeus, 1767)	X (MZH)	X (MZH)	X (MZH)	X (MZH)	An_f_BE_2
251	Choreutoidea	Choreutidae	Brenthiinae	Brenthia	pavonacella Clemens, 1860	X (USNM)	X (USNM)	X (USNM)	X (USNM)	Br_pa_TN_2
252	Urodoidea	Urodidae		Wockia Heinemann, 1870	asperipunctella (Bruand, 1851)	X (MZH)	X (MZH)	X (MZH)	X (MZH)	MM00021
253	Urodoidea	Urodidae		Urodus	sp.	X (USNM) parvula (Edwards, 1881)	X (USNM) parvula (Edwards, 1881)	X (USNM) parvula (Edwards, 1881)	X (USNM) parvula (Edwards, 1881)	DA-03-3349 decens Meyrick, 1925
254	Urodoidea	Urodidae		Gen. nov.	sp. nov.	X (MZH)	X (MZH)	X (MZH)	X (MZH)
255	Schreckensteinioidea	Schreckensteiniidae		Schreckensteinia Hübner, 1825	festaliella (Hübner, 1819)	X (MZH)	X (MZH)	X (MZH)	X (MZH)	MM00014
256	Epermenioidea	Epermeniidae		Epermenia Hübner, 1825	illigerella (Hübner, 1813)	X (MZH)	X (MZH)	X (MZH)	X (MZH)	MM02524
257	Epermenioidea	Epermeniidae		Phaulernis	dentella (Zeller, 1839)	X (USNM)		X (MZH)	X (MZH)	MM10092
258	Alucitoidea	Tineodidae		Tineodes	adactylalis Guenée, 1854			X (ANIC)	X (ANIC)	MM07663
259	Alucitoidea	Tineodidae	Tineodinae	Cenoloba	obliteralis Walsingham, 1855	X (ANIC)	X (ANIC)	X (ANIC)	X (ANIC)
260	Alucitoidea	Tineodidae		Tanycnema	anomala Turner, 1922			X (NZAC)	X (NZAC)	MM07668
261	Alucitoidea	Alucitidae		Pterotopteryx Hannemann, 1959	dodecadactyla (Hübner, 1786)	X (MZH)	X (MZH)	X (MZH)	X (MZH)
262	Alucitoidea	Alucitidae		Alucita	hexadactyla (Linnaeus, 1758)			X (MZH)	X (MZH)	MM00913
263	Pterophoroidea	Pterophoridae	Agdistinae	Agdistis	sp.			X (MZH)	X (MZH)	MM09885
264	Pterophoroidea	Pterophoridae	Ochyroticinae	Ochyrotica	breviapex Gielis, 1990	X (USNM)	X (USNM)	X (USNM)	X (USNM)
265	Pterophoroidea	Pterophoridae	Pterophorinae	Merrifieldia Tutt, 1905	baliodactyla (Zeller, 1841)	X (MZH)	X (MZH)	X (MZH)	X (MZH)	MM00113
266	Pterophoroidea	Pterophoridae	Pterophorinae	Stenoptilia Hübner, 1825	veronicae Karvonen, 1932	X (MZH)	X (MZH)	X (MZH)	X (MZH)	MM03096
267	Immoidea	Immidae		Imma	sp.	X (ANIC) acosma (Turner, 1900)	X (ANIC) acosma (Turner, 1900)	X (MZH) semicitra Meyrick, 1937	X (MZH) semicitra Meyrick, 1937	ANIC002694 loxoscia Turner, 1913
268	Immoidea	Immidae		Imma	lyrifera Meyrick, 1910					MM07565
269	unplaced	unplaced		Isonomeutis Meyrick, 1888	amauropa Meyrick, 1888	X (NZAC)	X (NZAC)	X (NZAC)	X (NZAC)	MM11203
270	Copromorphoidea	Copromorphidae		Phycomorpha Meyrick, 1914	metachrysa Meyrick, 1914	X (ANIC)	X (ANIC)	X (ANIC)	X (ANIC)
271	Copromorphoidea	Copromorphidae		Copromorpha	sp.	X (ANIC) prasinochroa Meyrick 1906.	X (ANIC) prasinochroa Meyrick 1906	X (ANIC) prasinochroa Meyrick 1906	X prasinochroa Meyrick 1906	MM11443 lichenitis (Turner, 1916)
272	Copromorphoidea	Carposinidae		Heterocrossa Meyrick, 1882	iophaea Meyrick, 1907	X (ANIC)	X (ANIC)	X (MZH)	X (MZH)
273	Copromorphoidea	Carposinidae		Heterocrossa	eriphylla Meyrick, 1885	X (NZAC)		X (NZAC)	X (NZAC)	MM11222
274	Copromorphoidea	Carposinidae		Carposina	sp.			X (ANIC) autologa Meyrick, 1910	X (ANIC) autologa Meyrick, 1910	MM07625 smaragdias Turner, 1916
275	Copromorphoidea	Carposinidae		Sosineura	mimica (Lower,1893)			X (MZH)	X (MZH)	MM07529
276	Hyblaeoidea	Hyblaeidae		Hyblaea Fabricius, 1793	puera (Cramer, 1772)	X (ANIC)	X (ANIC)	X (MZH)	X (MZH)	MM07227
277	Hyblaeoidea	Prodidactidae		Prodidactis	mystica Meyrick, 1921	X Coll. Epstein	X Coll. Epstein	X Coll. Epstein	X (MZH)	MM16639, MM16635
278	Thyridoidea	Thyrididae	Striglininae	Striglina	navigatorum (R.Felder & Rogenhofer, 1874)					MM07639
279	Thyridoidea	Thyrididae	Striglininae	Mathoris	loceusalis (Walker, 1859)					MM07644
280	Thyridoidea	Thyrididae	Thyridinae	Thyris Laspeyres, 1803	fenestrella (Scopoli, 1763)	X (literature)	X (literature)	X (MZH)	X (MZH)	MM07057
281	Thyridoidea	Thyrididae		Aglaopus	pyrrhata Walker, 1866	X (ANIC)	X (ANIC)	X (ANIC)	X (ANIC)
282	Thyridoidea	Thyrididae		Addaea	subtessellata Walker, 1866	X (ANIC)	X (ANIC)	X (ANIC)	X (ANIC)
283	Thyridoidea	Thyrididae	Siculodinae	Rhodoneura	terminalis Walker, 1865	X (USNM)	X (USNM)	X (USNM)	X (USNM)	05-srnp-43040
284	Thyridoidea	Thyrididae	Siculodinae	Morova	subfasciata Walker, 1865			X (USNM)	X (USNM)	MM11237
285	Pyraloidea	Pyralidae	Galleriinae	Galleria Fabricius, 1798	mellonella (Linnaeus, 1758)	X (MZH)	X (MZH)	X (MZH)	X (MZH)
286	Pyraloidea	Pyralidae	Galleriinae	Aphomia Hübner, 1825	sociella (Linnaeus, 1758)	X (MZH)	X (MZH)	X (MZH)	X (MZH)	MM01875
287	Pyraloidea	Pyralidae	Chrysauginae	Tosale	oviplagalis (Walker, 1866)					MM07088
288	Pyraloidea	Pyralidae	Pyralinae	Pyralis Linnaeus, 1758	farinalis (Linnaeus, 1758)	X (MZH)	X (MZH)	X (MZH)	X (MZH)	MM00051
289	Pyraloidea	Pyralidae	Pyralinae	Aglossa Latreille, 1796	pinguinalis (Linnaeus, 1758)	X (MZH)	X (MZH)	X (MZH)	X (MZH)	MM00106
290	Pyraloidea	Pyralidae	Epipaschiinae	Stericta	concisella (Walker, 1866)					MM07502
291	Pyraloidea	Pyralidae	Epipaschiinae	Pococera	gelidalis Walker, 1866	X (USNM)	X (USNM)	X (USNM)	X (USNM)
292	Pyraloidea	Pyralidae	Phycitinae	Ephestia Guenée, 1845	kuehniella Zeller, 1879	X (MZH)	X (MZH)	X (MZH)	X (MZH)	MM00141
293	Pyraloidea	Crambidae	Scopariinae	Eudonia	truncicolella (Stainton, 1849)			X (MZH)	X (MZH)	MM04967
294	Pyraloidea	Crambidae	Scopariinae	Scoparia	ambigualis (Treitschke, 1829)	X (USNM)		X (MZH)	X (MZH)
295	Pyraloidea	Crambidae	Crambinae	Crambus Fabricius, 1798	uliginosellus Zeller, 1850			X (MZH)	X (MZH)	MM03362
296	Pyraloidea	Crambidae	Crambinae	Euchromius	ocellea (Haworth, 1811)	X (USNM)	X (USNM)	X (MZH)	X (MZH)
297	Pyraloidea	Crambidae	Schoenobiinae	Schoenobius Duponchel, 1836	gigantellus (Denis & Schiffermüller, 1775)	X (MZH)		X (MZH)	X (MZH)	MM09194
298	Pyraloidea	Crambidae	Schoenobiinae	Clepsicosma	iridia Meyrick, 1888					MM11223
299	Pyraloidea	Crambidae	Cybalomiinae	Hendecasis	apicefulva					MM13885
300	Pyraloidea	Crambidae	Midilinae	Midila	daphne Druce, 1895					MAS-06-0201
301	Pyraloidea	Crambidae	Musotiminae	Musotima	nitidalis (Walker, 1866)			X (MZH)	X (MZH)	MM07661
302	Pyraloidea	Crambidae	Acentropinae	Elophila Hübner, 1822	nymphaeata (Linnaeus, 1758)	X (MZH)	X (USNM)	X (MZH)	X (MZH)	MM01074
303	Pyraloidea	Crambidae	Glaphyriinae	Noorda	blitealis Walker, 1859					WM-08-4009
304	Pyraloidea	Crambidae	Odontiinae	Cynaeda Hübner, 1825	dentalis (Denis & Schiffermüller, 1775)	X (MZH)	X (MZH)	X (MZH)	X (MZH)	MM08575
305	Pyraloidea	Crambidae	Wurthiinae	Niphopyralis	chionesis Hampson, 1919			X (ANIC)	X (ANIC)	ANIC002674
306	Pyraloidea	Crambidae	Glaphyriinae	Evergestis Hübner, 1825	forficalis (Linnaeus, 1758)	X (MZH)	X (MZH)	X (MZH)	X (MZH)	MM01218
307	Pyraloidea	Crambidae	Glaphyriinae	Hellula	undalis (Fabricius, 1781)	X (USNM)	X(USNM)	X (MZH)	X (MZH)	MM07046
308	Pyraloidea	Crambidae	Pyraustinae	Eurrhypara Hübner, 1825	hortulata (Linnaeus, 1758)	X (MZH)	X (MZH)	X (MZH)	X (MZH)	MM01851
309	Pyraloidea	Crambidae	Pyraustinae	Pleuroptya Meyrick, 1890	ruralis (Scopoli, 1763)	X (MZH)	X (MZH)	X (MZH)	X (MZH)	MM00325
310	Mimallonoidea	Mimallonidae		Mimallo	amilia Stoll, 1780		X (USNM)	X (USNM)	X (USNM)	06-srnp-21565
311	Mimallonoidea	Mimallonidae		Cicinnus	melsheimeri Harris, 1841	X (USNM)	X (USNM)	X (USNM)	X (USNM)
312	Mimallonoidea	Mimallonidae		Lacosoma	chiridota Grote, 1864	X (USNM)		X (USNM)	X (USNM)
313	Lasiocampoidea	Anthelidae	Munychryiinae	Munychryia	senicula Walker, 1865					AZ-06-0052
314	Lasiocampoidea	Anthelidae	Anthelinae	Anthela	varia (Walker,1855)	X (ANIC)	X (ANIC)	X (ANIC)	X (ANIC)	MM07578
315	Lasiocampoidea	Lasiocampidae	Chionopsychinae	Chionopsyche	montana Aurivillius, 1908					AZ-07-3145
316	Lasiocampoidea	Lasiocampidae	Macromphaliinae	Tolype	velleda Stoll, 1791					CWM-95-0462
317	Lasiocampoidea	Lasiocampidae	Poecilocampinae	Poecilocampa Stephens, 1828	populi (Linnaeus, 1758)	X (MZH)	X (MZH)	X (MZH)	X (MZH)	MM02696
318	Lasiocampoidea	Lasiocampidae	Lasiocampinae	Lasiocampa Schrank, 1820	quercus (Linnaeus, 1758)	X (MZH)	X (MZH)	X (MZH)	X (MZH)	MM03714
319	Bombycoidea	Eupterotidae	Janinae	Jana	sp. nr. eurymas Herrich-Schäffer, 1854					DA-06-1101
320	Bombycoidea	Eupterotidae	Panacelinae	Panacela	lewinae (Lewin, 1805)	X (ANIC)	X (ANIC)	X (ANIC)	X (ANIC)	MM07671
321	Bombycoidea	Bombycidae	Apatelodinae	Apatelodes	torrefacta (J. E. Smith, 1797)					CWM-96-0570
322	Bombycoidea	Bombycidae	Phiditiinae	Phiditia	cuprea Kaye, 1901					DHJ-02-2466
323	Bombycoidea	Bombycidae	Prismostictinae	Prismosticta	fenestrata Butler, 1880					AYK-04-0824-9
324	Bombycoidea	Bombycidae	Bombycinae	Bombyx	mori Linnaeus, 1758	X (MZH)	X (MZH)	X (MZH)	X (MZH)	NW149-1
325	Bombycoidea	Endromidae		Endromis Ochsenheimer, 1810	versicolora (Linnaeus, 1758)	X (MZH)	X (MZH)	X (MZH)	X (MZH)	MM00394
326	Bombycoidea	Endromidae		Mirina Staudinger	christophi Staudinger					RXR-02-0511 (Nikke)
327	Bombycoidea	Saturniidae	Oxyteninae	Oxytenis	beprea Druce, 1886					DHJ-02-2410
328	Bombycoidea	Saturniidae	Cercophaninae	Janiodes	sp.					06-RP1114-3
329	Bombycoidea	Saturniidae	Arsenurinae	Arsenura	armida (Cramer, 1779)					06-srnp-18006 (A. armida)
330	Bombycoidea	Saturniidae	Ceratocampinae	Eacles	imperialis Drury, 1773					KRH-94-1451
331	Bombycoidea	Saturniidae	Hemileucinae	Automeris	io Fabricius, 1775					KRH-94-1445
332	Bombycoidea	Saturniidae	Agliinae	Aglia Ochsenheimer, 1810	tau (Linnaeus, 1758)	X (MZH)	X (MZH)	X (MZH)	X (MZH)	MM00321
333	Bombycoidea	Saturniidae	Salassinae	Salassa	sp.					RSP-02-1572
334	Bombycoidea	Saturniidae	Saturniinae	Saturnia Schrank, 1802	pavonia (Linnaeus, 1758)					MM00002
335	Bombycoidea	Carthaeidae		Carthaea	saturnoides Walker, 1858	X (ANIC)	X (ANIC)	X (ANIC)	X (ANIC)	MM07645
336	Bombycoidea	Brahmaeidae	Lemoniinae	Lemonia Hübner, 1820	dumi (Linnaeus, 1761)	X (MZH)	X (MZH)	X (MZH)	X (MZH)	MM00951
337	Bombycoidea	Brahmaeidae	Sabaliinae	Sabalia	picarina Walker, 1865					AZ-07-3131
338	Bombycoidea	Brahmaeidae		Dactyloceras	widenmanni Karsch, 1895					MM09132
339	Bombycoidea	Brahmaeidae		Brahmaea	japonica Butler, 1873	X (USNM)	X (USNM)
340	Bombycoidea	Sphingidae	Smerinthinae	Laothoe Fabricius, 1807	populi (Linnaeus, 1758)	X (MZH)	X (MZH)	X (MZH)	X (MZH)	MM00976
341	Bombycoidea	Sphingidae	Sphinginae	Sphinx	ligustri Linnaeus, 1758	X (MZH)	X (MZH)	X (MZH)	X (MZH)	NW141-12
342	Bombycoidea	Sphingidae	Macroglossinae	Hyles Hübner, 1819	gallii (Rottemburg, 1775)	X (MZH)	X (MZH)	X (MZH)	X (MZH)	MM05084
343	Bombycoidea	Sphingidae		Acherontia Laspeyres, 1809	atropos (Linnaeus, 1758)			X (MZH)	X (MZH)
344	Cimelioidea	Cimeliidae		Epicimelia	theresiae Korb, 1900					MM11115
345	Cimelioidea	Cimeliidae		Axia	Axia sp.	X (Minet, pers. comm.)	X (Minet, pers. comm.)	X (MZH) vaulogeri Staudinger		MM07058 margarita (Hübner, 1813)
346	Calliduloidea	Callidulidae	Pterothysaninae	Pterothysana	sp.			X (MZH)	X (MZH)	AZ-07-2027
347	Calliduloidea	Callidulidae	Callidulinae	Pterodecta	felderi Bremer, 1864	X (literature)	X (literature)	X (MZH)	X (MZH)	MM07226-AYK-04-5717
348	Hedyloidea	Hedylidae		Macrosoma	sp.	X semiermis (Texas A&M University)	X semiermis (Texas A&M University)	X semiermis (MZH)	X semiermis (MZH)	RWH-96-0878 bahiata Felder & Rogenhofer, 1875
349	Hesperioidea	Hesperiidae	Coelieadinae	Hasora	chromus/discolor Cramer, 1780		X (ANIC)	X (MZH)		MFB-07-003
350	Hesperioidea	Hesperiidae	Pyrginae	Pyrgus Hübner, 1819	malvae (Linnaeus, 1758)	X (MZH)	X (MZH)	X (MZH)	X (MZH)	MM00034
351	Hesperioidea	Hesperiidae	Heteropterinae	Carterocephalus	silvicola Meigen, 1829	X (MZH)		X (MZH)	X (MZH)	MM00616
352	Hesperioidea	Hesperiidae	Trapezitinae	Trapezites	symmomus/luteus	X (ANIC)	X (ANIC)	X (ANIC)	X (ANIC)	AW89
353	Hesperioidea	Hesperiidae	Hesperiinae	Thymelicus Hübner, 1819	lineola (Ochsenheimer, 1808)	X (MZH)	X (MZH)	X (MZH)	X (MZH)	MM03333
354	Papilionoidea	Papilionidae	Baroniinae	Baronia	brevicornis Salvin, 1893	X (literature)		X (Texas A&M University)	X (Texas A&M University)	FS.a-167
355	Papilionoidea	Papilionidae	Parnasiinae	Parnassius	sp.	X (MZH) apollo Linnaeus, 1758	X (MZH) apollo Linnaeus, 1758	X (MZH) apollo Linnaeus, 1758	X (MZH) apollo Linnaeus, 1758	NW167-15 phoebe (Fabricius, 1793)
356	Papilionoidea	Papilionidae	Papilioninae	Papilio Linnaeus, 1759	glaucus Linnaeus 1758					NW69-3
357	Papilionoidea	Pieridae	Dismorphiinae	Leptidea Billberg, 1820	sinapis (Linnaeus, 1758)	X (MZH)	X (MZH)	X (MZH)	X (MZH)	NW149-5
358	Papilionoidea	Pieridae	Pseudopontiinae	Pseudopontia	zambezi K. Mitter and W. De Prins, 2011					SC-01-T392
359	Papilionoidea	Pieridae	Pierinae	Pieris	rapae (Linnaeus, 1758)	X (MZH)	X (MZH)	X (MZH)	X (MZH)	MM06585
360	Papilionoidea	Pieridae	Coliadinae	Colias	palaeno (Linnaeus, 1761)					MM03233
361	Papilionoidea	Lycaenidae	Miletinae	Miletus	boisduvalii					PM03-10
362	Papilionoidea	Lycaenidae	Poritiinae	Poritia	erycinoides					MWT-93-B007
363	Papilionoidea	Lycaenidae	Curetinae	Curetis	sp.			X (MZH) acuta Moore, 1877		PM03-14 barsine Felder, 1860
364	Papilionoidea	Lycaenidae	Lycaeninae	Favonius Sibatani & Ito, 1942	quercus (Linnaeus, 1758)	X (MZH)	X (MZH)	X (MZH)	X (MZH)	MM04799
365	Papilionoidea	Lycaenidae	Lycaeninae	Celastrina	neglecta (W.H. Edwards, 1862)					EW28-1
366	Papilionoidea	Riodinidae		Hamearis	lucina (Linnaeus, 1758)	X Coll. Silvonen	X (MZH)	X (MZH)	X (MZH)	NW84-13
367	Papilionoidea	Riodinidae	Riodininae	Mesosemia	lamachus Hewitson 1857					05-srnp-48598
368	Papilionoidea	Nymphalidae	Libytheinae	Libythea	celtis (Laicharting, 1782)		X (Coll. Elfferich (Netherlands))	X (MZH)	X (MZH)	NW71-1
369	Papilionoidea	Nymphalidae	Heliconiinae	Argynnis	paphia (Linnaeus, 1758)	X (MZH)	X (MZH)	X (MZH)	X (MZH)	NW76-12
370	Papilionoidea	Nymphalidae	Nymphalinae	Melitaea Fabricius, 1807	cinxia (Linnaeus, 1758)					NW73-14
371	Papilionoidea	Nymphalidae	Nymphalinae	Nymphalis	polychloros (Linnaeus, 1758)	X (MZH)	X (MZH)	X (MZH)	X (MZH)	NW62-2
372	Papilionoidea	Nymphalidae	Limenitinae	Limenitis	sp.	X (MZH) populi (Linnaeus, 1758)	X (MZH) populi (Linnaeus, 1758)	X (MZH) populi (Linnaeus, 1758)	X (MZH) populi (Linnaeus, 1758)	NW67-2 reducta Staudinger, 1901
373	Papilionoidea	Nymphalidae	Charaxinae	Charaxes	sp.	X (MZH) jasius (Linnaeus, 1767)		X (MZH) jasius (Linnaeus, 1767)	X (MZH) jasius (Linnaeus, 1767)	NW78-3 castor (Cramer, [1775])
374	Papilionoidea	Nymphalidae	Apaturinae	Apatura Fabricius, 1807	iris (Linnaeus, 1758)	X (MZH)	X (MZH)	X (MZH)	X (MZH)	NW69-6
375	Papilionoidea	Nymphalidae	Satyrinae	Aphantopus Wallengren, 1853	hyperantus (Linnaeus, 1758)	X (MZH)	X (MZH)	X (MZH)	X (MZH)	MM00045
376	Papilionoidea	Nymphalidae	Calinaginae	Calinaga	buddha					NW64-3
377	Papilionoidea	Nymphalidae	Danainae	Danaus	plexippus (Linnaeus, 1758)	X (MZH)	X (MZH)	X (MZH)	X (MZH)	NW108-21
378	Geometroidea	Epicopeiidae		Epicopeia	hainesii Holland, 1889					AYK-04-5215
379	Geometroidea	Epicopeiidae		Epicopeia	mencia Moore, 1874	X (literature)	X (literature)	X (MZH)	X (MZH)	MM09158
380	Geometroidea	Epicopeiidae		Psychostrophia	melanargia Butler, 1877	X (literature)	X (literature)	X (MZH)	X (MZH)
381	Drepanoidea	Drepanidae	Thyatirinae	Thyatira Ochsenheimer, 1816	batis (Linnaeus, 1758)	X (MZH)	X (MZH)	X (MZH)	X (MZH)	MM00027
382	Drepanoidea	Drepanidae	Thyatirinae	Achlya	flavicornis (Linnaeus, 1758)					MM01519
383	Drepanoidea	Drepanidae	Cyclidiinae	Cyclidia	sp.			X (MZH) substigmaria Hübner, 1831	X (MZH) substigmaria Hübner, 1831	MM09112 sericea Warren, 1922
384	Drepanoidea	Drepanidae	Drepaninae	Drepana Schrank, 1803	curvatula (Borkhausen, 1790)	X (MZH)	X (MZH)	X (MZH)	X (MZH)	MM00119
385	Drepanoidea	Drepanidae	Drepaninae	Cilix	glaucatus (Scopoli, 1763)	X (MZH)	X (USNM)	X (MZH)	X (MZH)	MM00164
386	Drepanoidea	Drepanidae		Hypsidia	robinsoni Hacobian, 1986			X (MZH)	X (MZH)
387	Geometroidea	Sematuridae	Sematurinae	Coronidia	orithea (Cramer, 1780)					05-srnp-19273
388	Geometroidea	Sematuridae	Sematurinae	Sematura	luna (Linnaeus, 1758)			X (MZH)	X (MZH)	RWH-96-0877
389	Geometroidea	Uraniidae	Auzeinae	Auzea	rufifrontata (Walker, 1862)			X (USNM)
390	Geometroidea	Uraniidae	Epipleminae	Phazaca	mutans (Butler, 1887)					MM07630
391	Geometroidea	Uraniidae	Epipleminae	Lobogethes	interrupta Warren, 1898	X (ANIC)	X (ANIC)	X (ANIC)	X (ANIC)	MM07632
392	Geometroidea	Uraniidae	Microniinae	Urapteroides	astheniata (Guenee, 1857)			X (USNM)	X (USNM)	MM09171
393	Geometroidea	Uraniidae	Uraniinae	Urania	leilus Linnaeus 1758			X (USNM)		NW96-7
394	Geometroidea	Uraniidae	Uraniinae	Chrysiridia	ripheus (Drury, 1773)					MM09173
395	Geometroidea	Uraniidae	Uraniinae	Acropteris	sp.			X (MZH) nanula (Warren, 1898)	X (MZH) nanula (Warren, 1898)	MM09897 sp.
396	Geometroidea	Uraniidae	Uraniinae	Alcides	zodiaca (Butler, 1869)		X (ANIC)	X (ANIC)	X (ANIC)
397	Geometroidea	Geometridae	Archiearinae	Archiearis Hübner, 1823	parthenias (Linnaeus, 1761)	X (MZH)	X (MZH)	X (MZH)	X (MZH)	NW107-1
398	Geometroidea	Geometridae	Ennominae	Biston Leach, 1815	betularius (Linnaeus, 1758)	X (MZH)	X (MZH)	X (MZH)	X (MZH)	MM05118
399	Geometroidea	Geometridae	Ennominae	Thalaina	angulosa Walker, 1865					MM07605
400	Geometroidea	Geometridae	Ennominae	Lomaspilis Hübner, 1825	marginata (Linnaeus, 1758)	X (MZH)	X (MZH)	X (MZH)	X (MZH)	MM01247
401	Geometroidea	Geometridae	Oenochrominae s.l.	Epidesmia	chilonaria (Herrich-Schäffer,1855)					MM07509
402	Geometroidea	Geometridae	Oenochrominae	Oenochroma	sp.	X (ANIC) vinaria Guenée, 1857	X (ANIC) vinaria Guenée, 1857	X (MZH) vinaria Guenée, 1857	X (MZH) vinaria Guenée, 1857	MM07576 orthodesma (Lower, 1894)
403	Geometroidea	Geometridae	Alsophilinae	Alsophila	aescularia (Denis & Schiffermüller, 1775)					MM00148
404	Geometroidea	Geometridae	Geometrinae	Geometra Linnaeus, 1758	papilionaria (Linnaeus, 1758)	X (MZH)	X (MZH)	X (MZH)	X (MZH)	MM01146
405	Geometroidea	Geometridae	Geometrinae	Crypsiphona	occultaria Donovan, 1805	X (ANIC)	X (ANIC)	X (MZH)	X (MZH)	MM07510
406	Geometroidea	Geometridae	Sterrhinae	Cyclophora Hübner, 1822	punctaria (Linnaeus, 1758)	X (MZH)	X (MZH)	X (MZH)	X (MZH)	MM00032
407	Geometroidea	Geometridae	Sterrhinae	Scopula Schrank, 1802	immorata (Linnaeus, 1758)	X (MZH)	X (MZH)	X (MZH)	X (MZH)	MM00586
408	Geometroidea	Geometridae	Larentiinae	Larentia Treitschke, 1825	clavaria (Haworth, 1809)	X (MZH)	X (MZH)	X (MZH)	X (MZH)	MM02399
409	Geometroidea	Geometridae	Larentiinae	Trichopteryx Hübner, 1825	carpinata (Borkhausen, 1794)	X (MZH)	X (MZH)	X (MZH)	X (MZH)	MM04633
410	Noctuoidea	Oenosandridae		Oenosandra Newman, 1856	boisduvalii Newman, 1856	X (MZH)	X (ANIC)	X (MZH)	X (MZH)	MM07590
411	Drepanoidea	Doidae		Doa	sp.	X (USNM)		X (USNM) ampla (Grote, 1878)	X (USNM) ampla (Grote, 1878)	05-srnp-61869 sp.
412	Noctuoidea	Notodontidae	Thaumetopoeinae	Thaumetopoea	sp.	X processionea (MZH)	X processionea (MZH)	X processionea (MZH)	X processionea (MZH)	MM09888 solitaria (Freyer, 1838)
413	Noctuoidea	Notodontidae	Thaumetopoeinae	Epicoma	melanosticta (Donovan, 1805)					MM07592
414	Noctuoidea	Notodontidae	Pygaerinae	Clostera Samouelle, 1819	pigra (Hufnagel, 1766)	X (MZH)	X (MZH)	X (MZH)	X (MZH)	MM01005
415	Noctuoidea	Notodontidae	Notodontinae	Notodonta Ochsenheimer, 1810	dromedarius (Linnaeus, 1767)	X (MZH)	X (MZH)	X (MZH)	X (MZH)	MM00998
416	Noctuoidea	Notodontidae	Phalerinae	Phalera Hübner, 1819	bucephala (Linnaeus, 1758)	X (MZH)	X (MZH)	X (MZH)	X (MZH)	MM00122-MM00982
417	Noctuoidea	Notodontidae	Dudusiinae	Crinodes	besckei Hübner, 1824					05-srnp-57213
418	Noctuoidea	Notodontidae	Heterocampinae	Stauropus Germar, 1812	fagi (Linnaeus, 1758)					MM00981
419	Noctuoidea	Notodontidae	Nystaleinae	Nystalea	striata Schaus, 1910					05-srnp-4443
420	Noctuoidea	Notodontidae	Dioptinae	Scotura	leucophleps Warren, 1909					06-srnp-22781
421	Noctuoidea	Noctuidae	Acronictinae	Acronicta Ochsenheimer, 1816	rumicis (Linnaeus, 1758)					MM01529
422	Noctuoidea	Noctuidae	Acronictinae	Craniophora Snellen, 1867	ligustri (Denis & Schiffermüller, 1775)			X (MZH)	X (MZH)	MM06745
423	Noctuoidea	Noctuidae	Agaristinae	Periscepta	polysticta (Butler, 1875)					MM07669
424	Noctuoidea	Noctuidae	Agaristinae	Phalaenoides	tristifica (Hübner, 1818)	X (ANIC)	X (ANIC)	X (ANIC)	X (ANIC)
425	Noctuoidea	Noctuidae	Bryophilinae	Cryphia Hübner, 1819	raptricula (Denis & Schiffermüller, 1775)	X (MZH)	X (MZH)	X (MZH)	X (MZH)	MM04919
426	Noctuoidea	Noctuidae	Xyleninae	Ufeus	faunas Strecker 1898					RR-98-0914
427	Noctuoidea	Noctuidae	Raphiinae	Raphia	cf. abrupta Grote, 1863					CWM-94-0372
428	Noctuoidea	Erebidae	Herminiinae	Pechipogo Hübner, 1825	strigilata (Linnaeus, 1758)	X (MZH)	X (MZH)	X (MZH)	X (MZH)	MM01286
429	Noctuoidea	Erebidae	Strepsimaninae	Schrankia	costaestrigalis(Stephens, 1834)			X (MZH)	X (MZH)
430	Noctuoidea	Erebidae	Strepsimaninae	Hypenodes Doubleday, 1850	humidalis Doubleday, 1850					MM01780-MM01781
431	Noctuoidea	Erebidae	Rivulinae	Rivula Guenée, 1845	sericealis (Scopoli, 1763)	X (MZH)	X (MZH)	X (MZH)	X (MZH)	MM01404
432	Noctuoidea	Erebidae	Catocalinae	Parascotia Hübner, 1825	fuliginaria (Linnaeus, 1761)	X (MZH)	X (MZH)	X (MZH)	X (MZH)	MM00340
433	Noctuoidea	Erebidae	CatocalinaeErebinae	Catocala Schrank, 1802	sponsa (Linnaeus, 1767)	X (MZH)	X (MZH)	X (MZH)	X (MZH)	MM04358
434	Noctuoidea	Erebidae	Catocalinae	Callistege Hübner, 1823	mi (Clerck, 1759)					MM05469
435	Noctuoidea	Erebidae	Catocalinae	Lygephila Billberg, 1820	pastinum (Treitschke, 1826)					MM05092
436	Noctuoidea	Erebidae	CatocalinaeErebinae	Trisateles Tams, 1939	emortualis Schiffermüller, 1776					MM04877
437	Noctuoidea	Erebidae	Calpinae	Scoliopteryx Germar, 1811	libatrix (Linnaeus, 1758)	X (MZH)	X (MZH)	X (MZH)	X (MZH)	MM00407
438	Noctuoidea	Erebidae	Aganainae	Asota (Hübner, 1819)	caricae (Fabricius, 1775)			X (ANIC)	X (ANIC)	MM00145
439	Noctuoidea	Erebidae	Hypeninae	Hypena Schrank, 1802	proboscidalis (Linnaeus, 1758)	X (MZH)	X (MZH)	X (MZH)	X (MZH)	MM01545
440	Noctuoidea	Euteliidae	Stictopterinae	Lophoptera	hemithyris (Hampson, 1905)			X (ANIC)	X (ANIC)	MM07614
441	Noctuoidea	Euteliidae	Euteliinae	Eutelia	adulatrix (Hübner 1813)			X (MZH)	X (MZH)	MM00160
442	Noctuoidea	Euteliidae	Euteliinae	Penicillaria	jocostatrix Guenée, 1852		X (ANIC)	X (ANIC)	X (ANIC)
443	Noctuoidea	Noctuidae	Plusiinae	Abrostola Ochsenheimer, 1816	tripartita (Hufnagel, 1766)	X (MZH)	X (MZH)	X (MZH)	X (MZH)	MM05132
444	Noctuoidea	Noctuidae	Plusiinae	Autographa Hübner, 1821	gamma (Linnaeus, 1758)					MM00328
445	Noctuoidea	Noctuidae	Acontiinae	Acontia	lucida (Hufnagel, 1767)	X (MZH)	X (MZH)	X (MZH)	X (MZH)	MM00152
446	Noctuoidea	Noctuidae	Pantheinae	Panthea	coenobita (Esper, 1785)	X (MZH)	X (MZH)	X (MZH)	X (MZH)	MM04583
447	Noctuoidea	Noctuidae	Eustrotiinae	Deltote Reichenbach, 1817	uncula (Clerck, 1759)	X (MZH)	X (MZH)	X (MZH)	X (MZH)	MM04601
448	Noctuoidea	Noctuidae	Bagisarinae	Xanthodes	albago (Fabricius, 1794)					MM09894
449	Noctuoidea	Noctuidae	Cuculliinae	Cucullia Schrank, 1802	umbratica (Linnaeus, 1758)	X (MZH)	X (MZH)	X (MZH)	X (MZH)	MM04543
450	Noctuoidea	Noctuidae	Amphipyrinae	Amphipyra Ochsenheimer, 1816	perflua (Fabricius, 1787)	X (MZH)	X (MZH)	X (MZH)	X (MZH)	MM01162
451	Noctuoidea	Noctuidae	Psaphidinae	Brachionycha Hübner, 1819	nubeculosa (Esper, 1785)	X (MZH)	X (MZH)	X (MZH)	X (MZH)	MM01542
452	Noctuoidea	Noctuidae	Dilobinae	Diloba Boisduval, 1840	caeruleocephala (Linnaeus, 1758)	X (MZH)	X (MZH)	X (MZH)		MM09267
453	Noctuoidea	Noctuidae	Condicinae	Condica	vecors (Guenée, 1852)					CWM-95-0471
454	Noctuoidea	Noctuidae	Stiriinae	Panemeria Hübner, 1823	tenebrata (Scopoli, 1763)					MM00005
455	Noctuoidea	Noctuidae	Heliothinae	Pyrrhia Hübner, 1821	umbra (Hufnagel, 1766)	X (MZH)	X (MZH)	X (MZH)	X (MZH)	MM05114
456	Noctuoidea	Noctuidae	Hadeninae	Actinotia Hübner, 1821	polyodon (Clerck, 1759)					MM05153
457	Noctuoidea	Noctuidae	Hadeninae	Apamea Ochsenheimer, 1816	crenata (Hufnagel, 1766)	X (MZH)	X (MZH)	X (MZH)	X (MZH)	MM01170
458	Noctuoidea	Noctuidae	Hadeninae	Diaphone	capillamentum Pinhey, 1956					MF-05-0053
459	Noctuoidea	Noctuidae	Hadeninae	Hoplodrina Boursin, 1937	octogenaria (Goeze, 1781)					MM01651
460	Noctuoidea	Noctuidae	Noctuinae	Noctua Linnaeus, 1758	fimbriata (Schreber, 1759)	X (MZH)	X (MZH)	X (MZH)	X (MZH)	MM04752
461	Noctuoidea	Erebidae	Lymantriinae	Lymantria Hübner, 1819	monacha (Linnaeus, 1758)	X (MZH)	X (MZH)	X (MZH)	X (MZH)	MM01048
462	Noctuoidea	Erebidae	Lymantriinae	Leucoma Hübner, 1822	salicis (Linnaeus, 1758)					MM06740
463	Noctuoidea	Nolidae	Nolinae	Nola Leach, 1815	aerugula (Hübner, 1793)	X (MZH)	X (MZH)	X (MZH)	X (MZH)	MM01776
464	Noctuoidea	Nolidae	Chloephorinae/Nolinae	Nycteola Hübner, 1822	degenerana (Hübner, 1799)					MM00135
465	Noctuoidea	Nolidae	Chloephorinae/Nolinae	Pseudoips Hübner, 1822	prasinanus (Linnaeus, 1758)	X (MZH)	X (MZH)	X (MZH)	X (MZH)	MM00107
466	Noctuoidea	Nolidae	Nolinae	Earias	clorana (Linnaeus, 1761)					MM06650
467	Noctuoidea	Erebidae	Arctiinae	Arctia Schrank, 1802	caja (Linnaeus, 1758)	X (MZH)	X (MZH)	X (MZH)	X (MZH)	MM03713
468	Noctuoidea	Erebidae	Arctiinae	Cisseps	fulvicollis (Hübner, 1818)					AM-94-0396
469	Noctuoidea	Erebidae	Arctiinae	Pseudophaloe	troetschi (Druce, 1884)					06-srnp-35191
470	Noctuoidea	Erebidae	Arctiinae	Nyctemera	baulus (Boisduval, 1832)					MM07612
471	Noctuoidea	Erebidae	Arctiinae	Dysauxes	famula (Freyer, 1836)					MM00154
472	Noctuoidea	Erebidae	Arctiinae	Coscinia	cribraria (Linnaeus, 1758)					MM05671
473	Noctuoidea	Erebidae	Arctiinae	Spilosoma Curtis, 1825	lubricipedum (Linnaeus, 1758)					MM00858
