# Supplementary material for: Elusive ditrysian phylogeny: an account of combining systematized morphology with molecular data (Lepidoptera)
Source: BMC Evol Biol. 2015 Nov 21;15:260. doi: 10.1186/s12862-015-0520-0 (PMC4654798; doi:10.1186/s12862-015-0520-0)
Supplement: Additional file 2: — Sequence lengths. (XLSX 48 kb) [file 12862_2015_520_MOESM2_ESM.xlsx]

## Sheet: db_table_20141022-1
Orig. order	Code	Genus	Species	CAD	COI-BEGIN	COI-END	EF1A-BEGIN	EF1A-END	GAPDH	IDH	MDH	RPS5	WINGLESS
1	MM00146	Micropterix	calthella	850			373	506		649		598	448
2	EN-91-0001	Agathiphaga	queenslandensis	847	663	749	438			716	403		462
3	TPF-93-0100	Heterobathmia	pseuderiocrania	850	670	741	256			713
4	MM00390	Eriocrania	semipurpurella	839	658	746	305	506	628	682	407		442
5	MM16617	Heringocrania	unimaculella	402	670	802	270	472		699	403		381
6	TPF-92-1209	Acanthopteroctetes	unifascia	845	670		225			639
7	MM07597	Lophocorona	astiptica	850	670		234		196	117	330
8	LS-06-0068	Neopseustis	meyricki	846	670	730	113	471		695	406
9	GWG-92-0102	Mnesarchea	acuta	823	670	742				710	402		442
10	HG-09-2002	Prototheora	sp.	518	670						334
11	MM01846-01847	Hepialus	fusconebulosus		661	801			670	698	406	549	444
12	NW154-1	Hepialus	humuli	387	670	806	541		558	713	407	600	445
13	AYK-04-0536-27	Andesiana	lamellata	847	668	757	421		689	708	407		329
14	MM00867	Ectoedemia	occultella	392	670	685				710	399	516	403
15	MM06236	Opostega	salaciella	811	664	745				669	407	600	403
16	MM05954	Heliozela	sericiella	850	670	749	134		691	671	407	596
17	MM00046	Cauchas	rufimitrella	850	670	796				686	406
18	MM05293	Nematopogon	swammerdamellus	850	670	803		447		697
19	MM06495	Lampronia	capitella	787	670			506	691	698			400
20	MM09127	Prodoxus	weethumpi	849	670	743	450	458	639	697			400
21	MM05951	Incurvaria	pectinea	850	670	805	322		691	710	327
22	JCR-95-112	Crinopteryx	familiella	842	670	742	467	448	689	706	404		403
23	MM07563	Azaleodes	micronipha	850	662	385	392	506	691	708	407		400
24	MM07647	Ptyssoptera	sp.	319	670	740	170		691	687	407		397
25	MM00943	Tischeria	ekebladella	706	670	727	541	406		710	344		400
26	MM00129	Myrmecozela	ochraceella	834	670	804	294		691	684	407	600	400
27	MM07607	Gerontha	acrosthenia	850	670	804			691	694	407	600	400
28	MM07658	Metapherna	salsa	788	596		454	458	691	669	406	600	400
29	MM07660	Harmaclona	entripta	850	670	757	131	445		650	327	561	336
30	MM08638	Agnathosia	mendicella	850	670		474	448		669		600	355
31	MM01762	Scardia	boletella	842	658	806	368	506	645	686	407		400
32	MM02633	Nemapogon	variatellus	850	670	804		506		684	407	600	400
33	MM00035	Nemaxera	betulinella	726	670	806		506		709	407		394
34	MM06611	Tinea	pellionella	792	670	805	285	506	691	695	378		342
35	MM11256	Lindera	tesselatella	380	612	757	314			687	364		321
36	MM00155	Edosa	fuscoviolacella	848	670	802	385	461		676	407		400
37	MM00153	Hapsifera	luridella	850	670	798	285			710		562	400
38	MM07041	Opogona	sacchari	698	670				691	657	353	600	400
39	MM07551	Opogona	stereodyta		670	745				611	407	589	400
40	MM07570	Comodica	sp.	775	670	757	371	456		669	407	590	389
41	MM13884	Silosca	sp.		670	757	502	458			386	341	399
42	MM07062	Euplocamus	antracinalis	849	670	759	412	450	691	691	405	600	345
43	MM07056	Psychoides	verhuella	850	670	749		465		649	348		400
44	MM07043	Eriocottis	fuscanella	850	670	757	356	457		691	407		399
45	MM05495	Deuterotinea	casanella		670	805	387	506		646	343		341
46	WM-08-4003	Compsoctena	aedifica	519	670	757	441			693	362		345
47	MM07092	Acrolophus	popeanellus	414	670	806	459	506		688	407	600	400
48	DRD-06-1329	Dysoptus	sp	810	653	745	480	469		705			411
49	MM05435	Dahlica	lazuri	843	670					696	407	600
50	MM05826	Diplodoma	laichartingellum	847	670	786				698	402	600
51	MM02175	Taleporia	tubulosa	401	670	806		506		703	407
52	MM09058	Placodoma	oasella	749	670	730				710	407	600	403
53	MM00189	Penestoglossa	dardoinella	739	670	734	404	417	645		332
54	MM16050	Whittleia	retiella	402	670	806	503				357
55	MM05485	Phalacropterix	graslinella	847	670	806		506	691	699	407		416
56	MM00310	Canephora	hirsuta	847	670	806	347			685	407
57	MM06387	Psyche	crassiorella	846	670	806	378	464	691	668	407
58	MM07638	Trigonocyttara	?clandestina	748	613	745	461		616	686	407	600
59	MM00303	Roeslerstammia	erxlebella	840	609	803	474		689	685	407	599	400
60	MM11446	Vanicela	disjunctella	850	669	763	479	456		564		540
61	MM07527	Amphithera	heteroleuca	787	669	806	371	505	646	687	342	600	397
62	MM11242	Thereutis	tanyceros	535	600		436	506			406	600	356
63	MM00480-00481	Tinagma	ocnerostomellum	843	659	806	498		676	693	407		400
64	MM05660	Klimeschia	transversella	559	669		429				342		388
65	MM05482	Bucculatrix	demaryella	847	670	806	479		691	710	407		386
66	MM03947	Bucculatrix	artemisiella	847	670	806	503	465	691	652	406		359
67	MM09184	Bucculatrix	maritima	820	670	742	384		643	707	406
68	MM11241	Ogmograptis	sp.	536	670	722	475			697	363	600	379
69	MM00030	Gracillaria	syringella	786	670	806	541	444		710	406	576
70	MM05426	Caloptilia	stigmatella	812	670	753	481			691	365	600	386
71	MM05365	Phyllonorycter	sorbi	832	670	757	231		691	652	407		388
72	MM06989	Phyllonorycter	apparellus	850	670	804	400		691	660	378		400
73	MM00041	Phyllocnistis	labyrinthella	850	667	806	332	506	687	710	407	600	400
74	MM00306	Yponomeuta	evonymellus	414	670	806	541	506		701	407	589	334
75	MM00003	Euhyponomeutoides	ribesiellus	847	670	796				705	406	597
76	MM00039	Swammerdamia	caesiella	839	670	796		506		684	407
77	MM03996	Ocnerostoma	piniariellum	847	670	805	474	506		684	407	600
78	MM22018	Tanaoctena	dubia	755	587	749	342			703	404	600
79	MM06786	Scythropia	crataegella	850	670	805	431			703	401	600	400
80	MM07093	Atteva	punctella	842	670		441		640	669	364		400
81	MM07604	Atteva	niphocosma	850	670	803	397	506	691	708	407		397
82	MM00112	Prays	fraxinellus	850	670	796	426	506	644	683	407	598	400
83	MM07666	Prays	nephelomima	850	670	731	353	470	644	669	407	577	400
84	MM06172	Atemelia	torquatella	843	635	745	441	462	691	691	407
85	MM00346	Argyresthia	semifusca	832	670	803	468		691	683	407	600	392
86	MM00314	Ypsolopha	dentella	835	663	804		506		682	407	600	400
87	MM06908	Ochsenheimeria	urella	795	670	806	484	506		693	407	600	400
88	MM00110	Plutella	xylostella	842	658	806	478	506		697		592
89	MM08662	Eidophasia	messingiella	401	670	757		454				539
90	MM07512	Tritymba	pamphaea	847	667	795			691	698	407	600	399
91	MM11255	Proditrix	gahniae	401	670	757	500			690	400	568	329
92	MM11202	Doxophyrtis	hydrocosma	756	670	750	485	463		697	407		388
93	MM00127	Acrolepiopsis	assectella	837	670	802	368			683	407
94	MM07025-09191	Orthotelia	sparganella	788	663	790	372	505	618	710	407	600	388
95	MM00012	Glyphipterix	haworthana	842	670	796	376	506		683	407	600	400
96	MM07055	Bedellia	somnulentella	405	670	806	414	506		652	407	600	394
97	MM00366-10096	Lyonetia	clerkella	830	663	806	479	505		710		597
98	MM06195-06196	Leucoptera	malifoliella	514	602	727		399		649	346	595
99	MM00200	Leucoptera	spartifoliella	447	670	757	473	506		691	403		400
100	MM07575	Piestoceros	conjuctella	805	670	804	398		689	710	407	600	400
101	MM07521	Heliocosma	?incongruana	850	669	806		506		710	407	600	388
102	MM07091	Antaeotricha	leucillina	850	668	756	341	452		710	407	578	400
103	MM00042	Ethmia	pusiella	430	670	806	541	218	691	710	397	600	356
104	NW141-13	Depressaria	depressana	843	670	806	541	358		654	405	600	400
105	MM00464	Semioscopis	steinkellneriana	609	670	806	198	506	688	687	407	600	400
106	MM00400	Exaeretia	ciniflonella	839	660	804	476	506	689	694		600	400
107	MM00364	Agonopterix	heracliana	791	659	806	467	506	691	685	407	600	400
108	MM05969	Perittia	obscurepunctella	850	670	806	137	506		697	407	600	403
109	MM06437	Stephensia	brunnichella	849	670	805	275			659	390	600	397
110	MM00862	Elachista	argentella	840	609	558	463	498		685	407	597	356
111	MM06909	Elachista	tengstromi	788	670	806	194	506		696	407	569	356
112	MM06101	Chrysoclista	lathamella	849	670	749	355			648	407	600	400
113	MM05752	Heinemannia	laspeyrella	786	670	746	474	506		672	407	600	406
114	MM00128	Orophia	ferrugella	839	670	804	501		691	683	407	600	400
115	MM00071	Hypercallia	citrinalis	797	670	797	481	506		684	407	600	398
116	MM01206	Anchinia	daphnella	717	607	801		506	685	683	396	600	336
117	MM07087	Telechrysis	tripuncta	850	670	757	427	444	691	710	407	600	399
118	MM05404-05834	Deuterogonia	pudorina	829	669		476	506	635	637	407	600	397
119	MM07524	Cryptophasa	rubescens	850	670	804		506	688	710	407		400
120	MM11232	Xylorycta	sp.	850	659	749	501	471		696	407
121	MM00322	Scythris	limbella	836	670	800	233		690	682	407	600	400
122	MM00115	Scythris	inspersella	836	670	794	471		619	682	407	596	400
123	MM06275	Scythris	empetrella		670	749	474		691	648	342
124	MM05960	Diurnea	fagella	788	670	805	355	506		710	407		400
125	MM07044	Carcina	quercana	850	670	757	398	445	650	709	407	568	400
126	MM11258	Glyphidocera	septentrionella	850		653	395	465	514	667	403	553	356
127	MM03831	Oecophora	bractella	401	670	757	442	454		696	343	555
128	MM00059	Pleurota	bicostella	848	670	797	478	506		685	407	590	400
129	MM00132	Borkhausenia	fuscescens	785	670	803			691	684	407		400
130	MM00055-00056	Endrosis	sarcitrella	839	659	806	320	506	690	699	407	580	400
131	MM02178	Stathmopoda	pedella	829	609	806	424	506	688	685		598	336
132	MM00037-00066	Pseudatemelia	josephinae	842	658	803	401	501	685	697	400	600	400
133	MM00010-00011	Lypusa	maurella	850	659	213		499	689	709	407	600
134	MM11267	Lecithocera	nigrana	850	670	759	457					563	354
135	MM07548	Crocanthes	prasinopis	825	670		474	481	691	685	331		397
136	MM02328	Batrachedra	praeangusta	850	670	806	398	506	691	710	407	596	400
137	MM05944	Deoclona	yuccasella	849	670	754	418		686	710	405		400
138	MM17096	Syringopais	temperatella	394	670	806	503	456		653	406		345
139	MM00067-00068	Coleophora	serratella	842	659	806	306	506		691	399		340
140	MM00062-02306	Mompha	conturbatella	842	662	796	502	506	671	690	343	600	388
141	MM00133	Hypatopa	binotella	840	652	669	474	496		686	393	598	341
142	MM09083	Pterolonche	sp.		670	745	288			647	405	600
143	MM05842	Holcopogon	bubulcellus	401	670	749	181	471		689	394	600	400
144	MM07619	Anatiplora	basiphaea	849	670	806	479	453		692	365	600	339
145	MM00327	Oegoconia	deauratella	839	654	801	195	506	691	689	406	600	400
146	AYK-04-5621	Acria	ceramitis	850	670	806	441	471	669	710	406	597	399
147	MM02330-02331	Sorhagenia	janiszewskae	844	658	803	170	506	687	695	402
148	MM00333	Limnaecia	phragmitella	842	658	804	459	443		692	407	592	341
149	MM00105	Cosmopterix	pulchrimella	121	670	796	454	494	676	674	399	596	164
150	MM05408	Pancalia	schwarzella	792	670	805	180	506		698	354	600	400
151	MM00048	Chrysoesthia	drurella	839	670	793	481	490	622	697	407	596	383
152	MM06130	Carpatolechia	notatella	850	670	749		473	691	696	285		400
153	MM03073	Anacampsis	populella	789	670	804	374	506	637	567	404	600	400
154	MM00741-00742	Hypatima	rhomboidella	841	657	806	427	506	688	697	407	599	400
155	MM06040	Dichomeris	juniperella	850	670	759	476	441	636	583	362		403
156	MM03479	Pexicopia	malvella	848	670	804	478	506		708	407	600
157	MM09333	Thiotricha	subocellea	401	670	749	481	460		696	406	600
158	ANIC002281	Homadaula	sp.	848	670	804	242	506		709	407	600	400
159	MM05835	Zarcinia	sp.	693	670	744	355			692	407	600	396
160	MM07649-07650	Heteropsyche	sp.	847	670		475	506		708	406	600	388
161	DRD-01-0141	Fulgoraecia	exigua	402	640	746	455			653	387		388
162	MM07574	Cyclotorna	sp.	850	670	764	481		691	693	407	600	390
163	MM07670	Cyclotorna	ementita	850	670		475		691	687	407	600	400
164	MM09143	Himantopteridae	sp.	401	670	806	353			586		600
165	MM10093	Himantopterus	fuscinervis	850	670		492		621		392	600	396
166	MM09144	Anomoeotidae	sp.	824	670		364			707		600	381
167	MEE-98-0047	Megalopyge	arpi	850	652	738	476	430		652		508	400
168	MEE-98-0050	Trosia	placida	398	602	739	314						400
169	MEE-98-0043	Aidos	osorius	374	670	741	438		633	662			390
170	MM05754	Apoda	limacodes	850	670	757	472	506		669	407		400
171	MM07508	Pseudonapaea	transvestita	850	670	802	293			710	407		395
172	SEM-06-5644	Strigivenifera	venata	835	670		300	471		698	407	585	400
173	06-srnp-33730	Dalcerides	gugelmanni	841	670	804	473			705	407		400
174	MM09155	Lacturidae	sp.	843	670	756	403		641	667	358	594	343
175	MM00180	Anticrates	sp.	402	670	660	435				346	524	388
176	MM07202	Heterogynis	penella	607	670	724			603		365		348
177	MM00312	Adscita	statices	796	670	806	541	506	689	662	407	600	398
178	MM07599	Pollanisus	trimacula	848	670	769	462	445		669	364	600	342
179	MM14760	Callizygaena	ada	519	670	762	481	458				596	359
180	LS-06-0055	Phauda	mimica	841	668	801	405			703		586	399
181	MM05874	Histia	flabellicornis	789	670	737	496	470	643	689		600	398
182	MM06904	Zygaena	filipendulae	850	670	806	381		691	696	407	600	406
183	MM07621	Synechodes	coniophora	856	670	804	268			688	407	600	400
184	MM06963	Pennisetia	hylaeiformis	794	670	804	472	506	691	687			390
185	MM08674	Sesia	apiformis	850	669	802	464	470		710		600	394
186	MM00125	Synanthedon	scoliaeformis	290	670	806	385	506		710	399	587	397
187	MM08395	Paranthrene	tabaniformis	781	670	806	454	470		710		600	397
188	MM00143	Paysandisia	archon	401	670	804	480			709		600	397
189	MM09145	Castnia	acraeoides	408	670					710	357	592	346
190	MM17059	Meharia	semilactea	849	670	801	503				400	600
191	MM16632	Meharia		850	670	799	504			649	403	600	355
192	MM00116	Cossus	cossus	516	670	806	333	456	690	710	407	600	400
193	MM00103	Dyspessa	ulula	791	670	803	458		690	691	404	600	400
194	MM00170	Phragmataecia	castaneae	787	670	802	502	439	691	693			397
195	MM07594	Endoxyla	secta	849	670	756	503	506	691	710	407	597	400
196	AYK-04-0786-2	Zeuzera	coffeae	829									388
197	KN06-1104	Cossula	coerulescens	850	670	756	472	471		710	398	594	400
198	MM09102	Indarbela	obliquifasciata	414	670	749	428	447	643	691	407	600	339
199	MM07235	Metarbelinae	sp.	294	602	738			620		372	585	324
200	AYK-06-7130	Givira	mucida	850	666	805	280	444	691	710	407	591	400
201	MM07610	Archaeoses	pentasema	314	665	749	474	462	639	689		600	350
202	MM07609	Dudgeonea	polyastra	850	670	806	494		691	698	407	600	400
203	MM00510	Tortrix	viridana	414	670	806	541		638	710	397	592	354
204	MM07567	Thrincophora	lignigerana	850	670	806	482	467	645	710	407		397
205	MM07568	Arotrophora	arcuatalis	791	670	749	500	471	645	708	407	600	357
206	MM01068	Aethes	cnicana	827	670	806	469	506	659	696	376
207	MM02713	Exapate	congelatella	789	670	747	480	506	691	689	407		396
208	MM01075	Pandemis	cinnamomeana	798	670	804	502	506	644	710	407		397
209	MM00118	Aphelia	paleana	835	670	804	456	483	691	691	406		397
210	MM03424	Sparganothis	rubicundana	848			381	506	691		405	600	400
211	MM06310	Eulia	ministrana	500	670	806	437	506	691	696	407		356
212	MM05665	Olindia	schumacherana	802	639	802	347		691	698	407	600	400
213	MM06531	Bactra	lancealana	384	670	761	479	440	647	695	407
214	MM00065	Argyroploce	mygindiana	763	610	806	460	506	640	685	407		400
215	MM03888	Cydia	nigricana	611	670	757	351	458					396
216	MM07201	Millieria	dolosalis	829	670	723	428	482			347	576	330
217	MM05852	Prochoreutis	myllerana	711	670			506	691	697	407	600	400
218	MM03941	Choreutis	pariana	401	670		533	506	623	699	407	598
219	MM07573	Saptha	libanota	850	670		481	444		692	367	600	400
220	MM11261	Asterivora	homotypa	519	670		316	461	640	647	401	550	356
221	An_f_BE_2	Anthophila	fabriciana	412	584	774	517	482	661	402	405	596	365
222	Br_pa_TN_2	Brenthia	pavonacella	850	600	774	510	477	691			596	400
223	MM00021	Wockia	asperipunctella	253	520	806	246	468		710	405		350
224	DA-03-3349	Urodus	decens	402	655	747	417			692	398	587	399
225	MM20771	unknown	unknown		670	761	503				390	600	342
226	MM00014	Schreckensteinia	festaliella	850	670	806	290		691	710	407	600	403
227	MM02524	Epermenia	illigerella	829	670	762	495			694	407	553	400
228	MM10092	Phaulernis	dentella	545	670	737	391	470		691	406	600	300
229	MM07663	Tineoides	adactylalis	794	670	806	413	506	645	652	396	600	400
230	MM07668	Tanycnema	anomala	847	670	795	473	506	691	710	407	600	374
231	MM00913	Alucita	hexadactyla	780	670	806	541	506		710	405	600	385
232	MM09885	Agdistis	sp.	519	670					693	407	600	400
233	MM00113	Merrifieldia	baliodactyla	787	670	774	216				407	600	344
234	MM03096	Stenoptilia	veronicae	720	670	739	499	506	643	710	407	600	299
235	MM07565	Imma	lyrifera	850	670		359	506		710	407	597	400
236	ANIC002694	Imma	loxoscia	846	670	804	401	472		706	407	600	400
237	MM11203	Isonomeutis	amauropa	843	670	757	474	471			364	600	357
238	MM11443	Copromorpha	lichenitis	837	614	605	479	465			385		174
239	MM11222	Heterocrossa	eriphylla	400	669	754	483			697	369	574	397
240	MM07625	Carposina	smaragdias	850	670	802	363	506	691	689	407	600	397
241	MM07529	Sosioneura	mimica	829	670	793	479		691	698	407	600	397
242	MM07227	Hyblaea	puera	853	670	754	474	506		710	407	572	400
243	MM16635	Prodidactis	mystica	847	670	735	398				363		336
244	MM07639	Striglina	cinnamomea	850	670	757	229	466	631	697	355		356
245	MM07644	Mathoris	loceusalis	850	670	804	389	504	691	666	406	561
246	MM07057	Thyris	fenestrella	850	670	806	381	506	691	699	407	600	400
247	05-srnp-43040	Rhodoneura	terminalis	850	657	745	458	472	691	710	401	578	400
248	MM11237	Morova	subfasciata	404	670		448	506	636	682	407		314
249	MM01875	Aphomia	sociella	744	670	802	473	506	691	710	407	600	393
250	MM07088	Tosale	oviplagalis	402	669	745	480	471	691	709	403		400
251	MM00051	Pyralis	farinalis	516	670	806	541	506	689	710	407	597	356
252	MM00106	Aglossa	pinguinalis	850	670	806	378		691	710	407		400
253	MM07502	Stericta	concisella	850	670	757	450	458	631	696	406		355
254	MM00141	Ephestia	kuehniella	802	670	804	503	506	691	710	407	600	400
255	MM04967	Eudonia	truncicolella	792	670	759	502	376	641	691	361	553	343
256	MM03362	Crambus	uliginosellus	790	670	805	503	455	691	710	407	600	400
257	MM09194	Schoenobius	gigantellus	570	613	804	449	471	284	710	407	598	381
258	MM11223	Clepsicosma	iridia	747	670	749	492	471	644	698	405	600	396
259	MM13885	Hendecasis	apicefulva	400	670	751	502	459				580	349
260	MAS-06-0201	Midila	daphne	840	658	757	434	438		696	402	590	400
261	MM07661	Musotima	nitidalis	850	670	757	439	506	691	708	407	600	400
262	MM01074	Elophila	nymphaeata	791	670	806	269	506	691	707	405	600	400
263	WM-08-4009	Noorda	blitealis	847	669	757	499	444		689	357		336
264	MM08575	Cynaeda	dentalis	850	670	795	379		643	697	374		357
265	ANIC002674	Niphopyralis	chionesis	836	670	806		506		707	407	599	400
266	MM01218	Evergestis	forficalis	843	670	806	484		691	710	407	600	400
267	MM07046	Hellula	undalis	402		749	480	460	691	654	404
268	MM01851	Eurrhypara	hortulata	794	670	788	445	505	691	710	407	600	400
269	MM00325	Pleuroptya	ruralis	850	670	804	441	506	691	708	404	600	400
270	06-srnp-21565	Mimallo	amilia	823	670	799	350	461	675	701	407	600	396
271	AZ-06-0052	Munychryia	senicula	789	670	748	479	471		710	324		397
272	MM07578	Anthela	varia	850	670	806	481	506		710	407	600	400
273	AZ-07-3145	Chionopsyche	montana	825	669	805	480	472		710		584	400
274	MM02696	Poecilocampa	populi	661	670		495	489	549	709	407	595	400
275	CWM-95-0462	Tolype	velleda	829	669	795	392		691	710		587	400
276	MM03714	Lasiocampa	quercus	849	670	806	471	468		710	407	600	388
277	DA-06-1101	Jana	nr. eurymas	850	662	799	454		643	710			397
278	MM07671	Panacela	sp.	850	665	796	455	506		710	407		400
279	CWM-96-0570	Apatelodes	torrefacta	700	670	806	502	484	624	710	407		400
280	DHJ-02-2466	Phiditia	cuprea	800	670	803		477	624	710	403	600	400
281	AYK-04-0824-9	Prismosticta	fenestrata	593	670	805	438	506		710	188		400
282	NW149-1	Bombyx	mori	850	670	806	541	506	691	710	407	600	400
283	MM00394	Endromis	versicolora	796	670	806	368	491		710	407	318	400
284	RXR-02-0511	Mirina	christophi	829									388
285	DHJ-02-2410	Oxytenis	beprea	681	670	806	316	506	643	710	401	600	400
286	06-RP1114-3	Janiodes	sp.	758	670	804	437	481	617	716	364	600	399
287	06-srnp-18006	Arsenura	armida	752	670	806	406	457		709	405	315	400
288	KRH-94-1451	Eacles	imperialis	791	670	804	474	482	621	710	407	600	400
289	KRH-94-1445	Automeris	io	694	661	804	285	506	643	710	406	158	400
290	MM00321	Aglia	tau	850	670	806	470	506	691	710	407	600	399
291	RSP-02-1572	Salassa	sp	791	670	804	412	501		710	406	505	400
292	MM00002	Saturnia	pavonia	850	670	805	300	506	691	710	407	600	400
293	MM07645	Carthaea	saturnioides	850	670	801	426	506	688	709	407	600	399
294	MM00951	Lemonia	dumi	798	670	806	459	506	691	710	407		400
295	AZ-07-3131	Sabalia	picarina	681	670	804	502	471	643	710	406		400
296	MM09132	Dactyloceras	widenmanni	786	668	806	383		642	681	407		400
297	MM00976	Laothoe	populi	799	670	805	502	506	691	710	407	600	400
298	NW141-12	Sphinx	ligustri	850	670	806	541	506	691	710	407	600	400
299	MM05084	Hyles	gallii	795	670	806	443	506	642	710	407	600	400
300	MM11115	Epicimelia	theresiae	582		740	418	462			404	600	400
301	MM07058	Axia	margarita	850	670	798	337	506	647	629	407	600	397
302	AZ-07-2027	Pterothysana	sp	426	670	806	455	471	613	710	366	600	400
303	MM07226-AYK-04-5717	Pterodecta	felderi	784	615	803	473	504		710	407	600	356
304	RWH-96-0878	Macrosoma	bahiata	465	670	804	441	411	645	710	407	589	400
305	MFB-07-003	Hasora	chromus	608	670	756	436	506		657	363	600	400
306	MM00034	Pyrgus	malvae	178	670	806	541	498	618	707	393	571	400
307	MM00616	Carterocephalus	silvicola	401	670	756	440	471		687	407	600	400
308	AW89	Trapezites	symmomus			744	541	494					399
309	MM03333	Thymelicus	lineola	850	670	802	478	506	691	694	406	594	400
310	FS.a-167	Baronia	brevicornis	850	670	806	526	506	691	648	393	600	393
311	NW167-15	Parnassius	phoebe	755	670	806	520	506		636		592	330
312	NW69-3	Papilio	glaucus	850	670	806	541	506	691	710	407	600	400
313	NW149-5	Leptidea	sinapis	847	670	806	504	506	691	710	407	588	400
314	SC-01-T392	Pseudopontia	paradoxa	587	665			470		710	407		400
315	MM06585	Pieris	rapae	829	670	757	500		637	695	401	570	342
316	MM03233	Colias	palaeno	789	670	745		506	691	697	406	600	400
317	PM03-10	Miletus	boisduvali		670						406
318	MWT-93-B007	Poritia	erycinoides	828	423	528	364	487					350
319	PM03-14	Curetis	barsine		670	789	467	506		475	407	600	400
320	MM04799	Favonius	quercus	850	670	744	482	445		698	402	593	396
321	EW28-1	Celastrina	neglecta	850	670	806	510	503	673	710	407		400
322	NW84-13	Hamearis	lucina	413	644	806	541	506		710	407	600	386
323	05-srnp-48598	Mesosemia	lamachus	359	669	757	440	470	645	709	322	600	400
324	NW71-1	Libythea	celtis	850	644	795	541	478	691	710	407	600	378
325	NW76-12	Argynnis	paphia	850	611	776	541	493	691	587	407	600	385
326	NW73-14	Melitaea	cinxia	848	644	800	541	493	620	710	407	600	400
327	NW62-2	Nymphalis	polychloros	850	644	785	541	492	691	695	407	600	400
328	NW67-2	Limenitis	reducta	850	644	796	541	493	691	707	407	533	386
329	NW78-3	Charaxes	castor	520	624	783	541	483		710	407	600	383
330	NW69-6	Apatura	iris	850	644	796	541	488	691	710	407	600	383
331	MM00045	Aphantopus	hyperanthus	800	661	806		503	691	694	405	600	400
332	NW64-3	Calinaga	buddha	850	644	783	541	493	691	710	407	533	395
333	NW108-21	Danaus	plexippus	850	644	806	541	506	608	710	407	600	391
334	AYK-04-5215	Epicopeia	hainesii	759	670	806	481	488		662	360	594	400
335	MM09158	Epicopeia	mencia	850	670	800	502		606	693	402	594
336	MM00027	Thyatira	batis	341	670	806	541	506	691	704	406	571	184
337	MM01519	Achlya	flavicornis	850	670	757	431	441		697	406	571	346
338	MM09112	Cyclidia	sericea	519	670	734	473	471		689	403	599	340
339	MM00119	Drepana	curvatula	850	670		503	506	691	710	407	600	400
340	MM00164	Cilix	glaucatus	850	670	755	362		645	696	407	600	352
341	05-srnp-19273	Coronidia	orithea	742	670	804	480	487	643	710	407	600
342	RWH-96-0877	Sematura	lunus	848	670	802	493	484	643	709	401	600
343	MM07630	Phazaca	mutans	793	666	806	440	458	691	708	364		400
344	MM07632	Lobogethes	interrupta	837	670	745	480	468	644	670	407		350
345	MM09171	Urapteroides	astheniata	849	670	749		470		268		600	396
346	NW96-7	Urania	leilus	351	644	747	541	506		710	407	600	400
347	MM09173	Chrysiridia	ripheus	401	670	806	446	458	640	645	407	595	400
348	MM09897	Acropteris	sp.	401	664	761	423	471		693	407	586	396
349	NW107-1	Archiearis	parthenias	799	644	804	526	506	691	710	404	600	392
350	MM05118	Biston	betularia	849	670	800	467	506	691	700	403	600	398
351	MM07605	Thalaina	angulosa	850	670	804	408	506	643	703	406		400
352	MM01247	Lomaspilis	marginata	805	670	804	344	506	691	710	407	600	400
353	MM07509	Epidesmia	chilonaria	780	670	804	473	506	691	697	407	600	400
354	MM07576	Oenochroma	orthodesma	850	659	804	454	506	691	710	407	600	400
355	MM00148	Alsophila	aescularia	849	669	791	292	445	691	690	364	600	356
356	MM01146	Geometra	papilionaria	736	670	806	349	506	691	710	407	600	394
357	MM07510	Crypsiphona	ocultaria	791		757	426	465	691	710	407	600	393
358	MM00032	Cyclophora	punctaria	829	670		541	506		711	405	590	400
359	MM00586	Scopula	immorata	849	670	804	490	506		686	407	600	400
360	MM02399	Larentia	clavaria	850	670	792	476	506	691	700	364	600	405
361	MM04633	Trichopteryx	carpinata	850	670	801	314	506	643	693	360	600	362
362	MM07590	Oenosandra	boisduvalii	850	665	806	216	504	639	687	406	600	400
363	05-srnp-61869	Doa	sp.	845	670	789	494			710	336	600	398
364	MM09888	Thaumetopoea	solitaria	850	670	740	256		644	684	336	598	400
365	MM07592	Epicoma	melanosticta	850	670	804	440	506	689	710	407	600	400
366	MM01005	Clostera	pigra	850	670	804	346	455	691	709	362	600	342
367	MM00998	Notodonta	dromedarius	850	670	805	488	506	691	707	406	600	400
368	MM00122-00982	Phalera	bucephala	785	657	806	492	506		696	407	600
369	05-srnp-57213	Crinodes	besckei	686	670		392	471		710	406	600	400
370	MM00981	Stauropus	fagi	850	670	806	415	506	691	710	407	600	400
371	05-srnp-4443	Nystalea	striata	591	670		498	416	644	710	405	600	400
372	06-srnp-22781	Scotura	leucophleps	789	670	749	425	471	643	709	406	600	400
373	MM01529	Acronicta	rumicis	850	670	806	496	506	687	710	407	600	400
374	MM06745	Craniophora	ligustri	788	669	805	272	506	641	698	405	600	400
375	MM07669	Periscepta	polysticta	792	659	802	465	450	688	692	365	600	400
376	MM04919	Cryphia	raptricula	850	670	803	299	506	691	708	407	600	400
377	RR-98-0914	Ufeus	faunus	462	670	755	434	470	644	709	404	600	398
378	CWM-94-0372	Raphia	abrupta or sp	701	670	806	500	471	348	710	406	600	400
379	MM01286	Pechipogo	strigilatus	802	670	806	482	505	685	710	407	599	400
380	MM01780-01781	Hypenodes	humidalis	840	608	802	413	506			349	600	400
381	MM01404	Rivula	sericealis	840	658	806	362	506	688	696	396		388
382	MM00340	Parascotia	fuliginaria	790	645	802	449	506	691	701	407	600	400
383	MM04358	Catocala	sponsa	850	661	804	473	506	691	710	407	600	400
384	MM05469	Callistege	mi	850	670	756	419	473		697	407	600	400
385	MM05092	Lygephila	pastinum	787	670	749		458		565	357	600	345
386	MM04877	Trisateles	emortualis	850	670	806	393	506	645	710	406	600	399
387	MM00407	Scoliopteryx	libatrix	788	670	806	472	393		697	407	600	400
388	MM00145	Asota	caricae	847	670	806	487	506		713	405	600	400
389	MM01545	Hypena	proboscidalis	853	670	804	459	506	644	710	406	598	400
390	MM07614	Lophoptera	hemithyris	786	670	804	481	506	691	698	370	600	400
391	MM00160	Eutelia	adulatrix	850	670	806	493	458	640	710	360	600	349
392	MM05132	Abrostola	tripartita	789	670	801	324	506		698	361	600	400
393	MM00328	Autographa	gamma	788	609	518	478	506		687	404	600	400
394	MM00152	Acontia	lucida	850	656	757	455	471	630	710	362	600	400
395	MM04583	Panthea	coenobita	850	615	804	277	506		684	406	591	400
396	MM04601	Deltote	uncula	850	670	806	487	506	691	691	346	485	399
397	MM09894	Xanthodes	albago	717	664	757	437	471		708	403	600	399
398	MM04543	Cucullia	umbratica	791	670	804	446	506	643	710	406	600	400
399	MM01162	Amphipyra	perflua	849	665	806	484	506	691	710	406	600	398
400	MM01542	Brachionycha	nubeculosa	783	670	806	488	506	691	710	407	600	400
401	MM09267	Diloba	caeruleocephala	414	670	804	343	471		667	402	600	400
402	CWM-95-0471	Condica	vecors	797	670	804	475	426		693		600	400
403	MM00005	Panemeria	tenebrata	850	670	805	502	506	691	710	407	597	400
404	MM05114	Pyrrhia	umbra	850	670	806	328	506	691	710	407	600	400
405	MM05153	Actinotia	polyodon	850	670	806		506	641	712	406	600	399
406	MM01170	Apamea	crenata	730	670	806	539	506	688	710	407	600	400
407	MF-05-0053	Diaphone	sp	411	669	748	434	450	643	710	407	600	394
408	MM01651	Hoplodrina	octogenaria	788	670	756	328	470	642	691	354	600	349
409	MM04752	Noctua	fimbriata	850	670	806	426	505	644	712	407	600	400
410	MM01048	Lymantria	monacha	840	670	804	445	506		696	349	600	400
411	MM06740	Leucoma	salicis	850	670	806	382	506		708	407	598	400
412	MM01776	Nola	aerugula	798	670	806	503	506		706	384	600	399
413	MM00135	Nycteola	degenerana	839	656	803	476	506	691	710	407	600	400
414	MM00107	Pseudoips	prasinanus	847	670	806	503	506	691	710	407	600	400
415	MM06650	Earias	clorana	788	670	800	502	506	643	643	406	592	400
416	MM03713	Arctia	caja	837	610	804		506	618	687	396		399
417	AM-94-0396	Cisseps	fulvicollis	829	670	805	446	471	621	716		600	399
418	06-srnp-35191	Pseudophaloe	troetschi	408	670	804	407	305		713	407	600	400
419	MM07612	Nyctemera	baulus		670	762	377	459		648		603	349
420	MM00154	Dysauxes	famula	489	669	748	417	445		680	363		381
421	MM05671	Coscinia	cribraria	788	669	806	352	506		696	356	600	400
422	MM00858	Spilosoma	lubricipedum		670	758
