# Supplementary material for: Elusive ditrysian phylogeny: an account of combining systematized morphology with molecular data (Lepidoptera)
Source: BMC Evol Biol. 2015 Nov 21;15:260. doi: 10.1186/s12862-015-0520-0 (PMC4654798; doi:10.1186/s12862-015-0520-0)
Supplement: Additional file 3: — Gene summary. (XLSX 10 kb) [file 12862_2015_520_MOESM3_ESM.xlsx]

## Sheet: gene summary_221014
Data set	Data type	Length	Dataset completion (%)	Variable (%)	Pars. Inf.(%)	Conserved (%)	Freq. A (%)	Freq. T/U (%)	Freq. C (%)	Freq. G (%)	Introns (n)	Tot. intron length (bp)
CAD	nuclear	826	84.6	67.07	59.69	32.93	35.79	28.96	14.05	21.2	2	39
COI-begin	mitochondrial	670	96.9	58.96	54.18	41.04	30.18	39.46	15.44	14.92
COI-end	mitochondrial	806	88.1	62.28	56.58	37.72	31.84	40.89	14.21	13.07
EF1a-begin	nuclear	541	69.6	41.04	36.41	58.96	26.45	23.19	26.1	24.26
EF1a-end	nuclear	506	71.4	48.62	43.68	51.38	24.63	23.1	28.94	23.33
GAPDH	nuclear	691	53.8	49.49	44.57	50.51	23.33	25.2	28.12	23.35
IDH	nuclear	722	87.7	65.51	57.2	34.49	31.04	27.15	19.89	21.92
MDH	nuclear	407	86.2	61.92	54.79	38.08	27.13	25.78	22.96	24.13
RpS5	nuclear	603	71.7	50.91	44.61	49.09	25.68	25.14	24.19	24.99
wingless	nuclear	400	84.5	78.5	71.5	21.5	22.16	18.35	28.66	30.84	3	75
