# Supplementary material for: Elusive ditrysian phylogeny: an account of combining systematized morphology with molecular data (Lepidoptera)
Source: BMC Evol Biol. 2015 Nov 21;15:260. doi: 10.1186/s12862-015-0520-0 (PMC4654798; doi:10.1186/s12862-015-0520-0)
Supplement: Additional file 4: — GenBank accession numbers. (XLSX 57 kb) [file 12862_2015_520_MOESM4_ESM.xlsx]

## Sheet: db_table_20150908
Code	Genus	Species	CAD	COI-BEGIN	COI-END	EF1A-BEGIN	EF1A-END	GAPDH	IDH	MDH	RPS5	WINGLESS
MM00146	Micropterix	calthella	GU828116	-	-	GU828950	GU829241	-	GU830004	-	GU830625	GU829510
EN-91-0001	Agathiphaga	queenslandensis	GU828066	GU828558	GU828360	GU828902	-	-	GU829949	GU830276	-	GU829464
TPF-93-0100	Heterobathmia	pseuderiocrania	GU828326	GU828866	GU929826	GU829168	-	-	GU830244	-	-	-
MM00390	Eriocrania	semipurpurella	GU828138	GU828639	GU828437	GU828973	GU829258	GU829775	GU830026	GU830346	-	GU829530
MM16617	Heringocrania	unimaculella	KJ723663	KJ723711	KJ723711	KJ723697	KJ723697	-	KJ723676	KJ723682	-	KJ723688
TPF-92-1209	Acanthopteroctetes	unifascia	GU828325	GU828865	-	KT713877	-	-	GU830243	-	-	-
MM07597	Lophocorona	astiptica	JQ784626	GU828794	-	KT713878	-	KT713924	KT713926	GU830495	-	-
LS-06-0068	Neopseustis	meyricki	GU828073	GU828566	GU828367	GU828908	GU829203	-	GU829956	GU830283	-	-
GWG-92-0102	Mnesarchea	acuta	GU828067	GU828559	GU828361	-	-	-	GU829950	GU830277	-	GU829465
HG-09-2002	Prototheora	sp.	JQ784771	GU828560	-	-	-	-	-	GU830278	-	-
MM01846	Hepialus	fusconebulosus	-	GU828673	-	-	-	GU829796	GU830060	GU830378	-	-
MM01847	Hepialus	fusconebulosus	-	GU828674	GU828471	-	-	GU829797	GU830061	GU830379	GU830668	GU829558
NW154-1	Hepialus	humuli	EU141322	EU141367	EU141367	EU136674	-	EU141501	EU141559	EU141623	EU141400	EU141248
AYK-04-0536-27	Andesiana	lamellata	GU828050	GU828539	GU828341	GU828884	-	GU829723	GU829930	GU830262	-	GU829446
MM00867	Ectoedemia	occultella	JQ784503	GU828646	GU828444	-	-	-	GU830033	GU830352	GU830647	JQ786799
MM06236	Opostega	salaciella	GU828225	GU828741	GU929716	-	-	-	GU830125	GU830443	GU830717	GU829606
MM05954	Heliozela	sericiella	GU828218	GU828734	GU929709	GU829050	-	GU829837	GU830118	GU830436	GU830713	-
MM00046	Cauchas	rufimitrella	GU828091	GU828589	GU828388	-	-	-	GU829978	GU830301	-	-
MM05293	Nematopogon	swammerdamellus	GU828203	GU828715	GU828510	-	GU829327	-	GU830101	-	-	-
MM06495	Lampronia	capitella	GU828228	GU828744	-	-	GU829343	GU829842	GU830128	-	-	GU829608
MM09127	Prodoxus	weethumpi	GU828298	GU828831	GU929797	GU829134	GU829408	GU829896	GU830211	-	-	GU829684
MM05951	Incurvaria	pectinea	GU828217	GU828733	GU929708	GU829049	-	GU829836	GU830117	GU830435	-	-
JCR-95-112	Crinopteryx	familiella	GU828068	GU828561	GU828362	GU828903	GU829199	GU829734	GU829951	GU830279	-	GU829466
MM07563	Azaleodes	micronipha	GU828256	GU828781	GU929754	GU829088	GU829369	GU829865	GU830163	GU830482	-	JQ786695
MM07647	Ptyssoptera	tryphera	JQ784782	GU828812	GU929782	GU829117	-	GU829887	GU830193	GU830511	-	JQ787006
MM00943	Tischeria	ekebladella	GU828145	GU828648	GU828446	GU828980	GU829263	-	GU830035	GU830354	-	JQ787057
MM00129	Myrmecozela	ochraceella	GU828111	GU828610	GU828408	GU828944	-	GU829759	GU829998	GU830321	GU830619	GU829504
MM07607	Gerontha	acrosthenia	GU828272	GU828798	GU929768	-	-	GU829876	GU830179	GU830499	GU830755	GU829657
MM07658	Metapherna	salsa	KT713760	KT713814	-	KT713879	KT713895	KT713925	KT713927	KT713934	KT713945	KT713957
MM07660	Harmaclona	entripta	KT713761	GU828815	GU929783	GU829120	GU829395	-	GU830196	GU830514	GU830768	GU829669
MM08638	Agnathosia	mendicella	GU828294	GU828825	-	GU829130	GU829403	-	GU830206	-	GU830776	GU829679
MM01762	Scardia	boletella	GU828166	GU828669	GU828467	GU829000	GU829283	GU829795	GU830056	GU830375	-	GU829554
MM02633	Nemapogon	variatellus	KT713762	GU828685	GU828482	-	GU829296	-	GU830072	GU830389	GU830676	GU829565
MM00035	Nemaxera	betulinella	GU828086	GU828584	GU828383	-	GU829216	-	GU829973	GU830297	-	GU829484
MM06611	Tinea	pellionella	GU828230	GU828746	GU929720	GU829060	GU829345	GU829844	GU830130	GU830447	-	GU829609
MM11256	Lindera	tesselatella	KT713763	GU828857	GU929819	GU829159	-	-	GU830234	GU830548	-	GU829705
MM00155	Edosa	fuscoviolacella	GU828121	GU828620	GU828418	GU828955	GU829245	-	GU830009	GU830329	-	GU829515
MM00153	Hapsifera	luridella	GU828119	GU828618	GU828416	GU828953	-	-	GU830007	-	GU830628	GU829513
MM07041	Opogona	omoscopa	GU828239	GU828756	-	-	-	GU829849	GU830140	GU830456	GU830725	GU829618
MM07551	Opogona	stereodyta	-	GU828780	GU929753	-	-	-	GU830162	GU830481	GU830742	GU829641
MM07570	Comodica	sp.	GU828260	GU828785	GU929757	GU829092	GU829373	-	GU830167	GU830486	GU830745	GU829645
MM13884	Silosca	sp.	-	KT713815	KT713832	KT713880	KT713896	-	-	KT713935	KT713946	KT713958
MM07062	Euplocamus	antracinalis	GU828245	GU828763	GU929737	GU829076	GU829359	GU829854	GU830148	GU830464	GU830730	GU829625
MM07056	Psychoides	verhuella	GU828242	GU828760	GU929734	-	GU829356	-	GU830145	GU830461	-	GU829622
MM07043	Eriocottis	fuscanella	GU828240	GU828757	GU929730	GU829070	GU829352	-	GU830141	GU830457	-	GU829619
MM05495	Deuterotinea	casanella	-	GU828722	GU828515	GU829040	GU829330	-	GU830107	GU830425	-	GU829593
WM-08-4003	Compsoctena	aedifica	JQ784405	GU828867	GU929827	GU829169	-	-	GU830245	GU830557	-	GU829713
MM07092	Acrolophus	popeanellus	KT713764	GU828765	GU929739	GU829078	GU829361	-	GU830150	GU830466	GU830731	GU829627
DRD-06-1329	Dysoptus	sp	GU828065	GU828557	GU828359	GU828901	GU829198	-	GU829948	-	-	GU829463
MM05435	Dahlica	lazuri	GU828206	GU828719	-	-	-	-	GU830104	GU830422	GU830705	-
MM05826	Diplodoma	laichartingellum	GU828212	GU828726	GU828518	-	-	-	GU830110	GU830429	GU830707	-
MM02175	Taleporia	tubulosa	KT713765	GU828677	GU828474	-	GU829289	-	GU830064	GU830382	-	-
MM09058	Placodoma	oasella	GU828296	GU828828	GU929794	-	-	-	GU830208	GU830523	GU830779	GU829681
MM00189	Penestoglossa	dardoinella	GU828125	GU828625	GU828423	GU828960	GU829248	GU829767	-	GU830333	-	-
MM16050	Whittleia	retiella	KT713766	KT713816	KT713833	KT713881	-	-	-	KT713936	-	-
MM05485	Phalacropterix	graslinella	GU828208	GU828721	GU828514	-	GU829329	GU829830	GU830106	GU830424	-	GU829592
MM00310	Canephora	hirsuta	GU828128	GU828629	GU828427	GU828964	-	-	GU830016	GU830337	-	-
MM06387	Psyche	crassiorella	GU828227	GU828743	GU929718	GU829058	GU829342	GU829841	GU830127	GU830445	-	-
MM07638	Trigonocyttara	?clandestina	GU828280	GU828808	GU929778	GU829113	-	GU829883	GU830189	GU830507	GU830763	-
MM00303	Roeslerstammia	erxlebella	GU828127	GU828627	GU828425	GU828962	-	GU829768	GU830014	GU830335	GU830632	GU829520
MM11446	Vanicela	disjunctella	KT713767	KT713817	KT713834	KT713882	KT713897	-	KT713928	-	KT713947	-
MM07527	Amphithera	heteroleuca	GU828255	GU828778	GU929751	GU829086	GU829368	GU829863	GU830160	GU830479	GU830740	GU829639
MM11242	Thereutis	tanyceros	GU828317	GU828855	-	GU829157	GU829421	-	-	GU830546	GU830802	GU829703
MM00480	Tinagma	ocnerostomellum	GU828141	GU828642	GU828440	-	-	-	GU830029	-	-	GU829533
MM00481	Tinagma	ocnerostomellum	GU828142	GU828643	GU828441	GU828976	-	GU829776	GU830030	GU830349	-	GU829534
MM05660	Klimeschia	transversella	GU828209	GU828723	-	GU829041	-	-	-	GU830426	-	KT713959
MM05482	Bucculatrix	demaryella	GU828207	GU828720	GU828513	GU829039	-	GU829829	GU830105	GU830423	-	GU829591
MM03947	Bucculatrix	artemisiella	GU828187	GU828698	GU828493	GU829021	GU829310	GU829815	GU830084	GU830402	-	GU829575
MM09184	Bucculatrix	maritima	GU828304	GU828840	GU929804	GU829141	-	GU829901	GU830220	GU830531	-	-
MM11241	Ogmograptis	sp.	GU828316	GU828854	GU929817	GU829156	-	-	GU830232	GU830545	GU830801	GU829702
MM00030	Gracillaria	syringella	GU828084	GU828581	GU828381	GU828920	GU829213	-	GU829970	GU830294	GU830598	-
MM05426	Caloptilia	stigmatella	GU828205	GU828718	GU828512	GU829038	-	-	GU830103	GU830421	GU830704	KT713960
MM05365	Phyllonorycter	sorbi	GU828204	GU828716	GU828511	GU829036	-	GU829828	GU830102	GU830419	-	KT713961
MM06989	Phyllonorycter	apparellus	GU828238	GU828754	GU929728	GU829068	-	GU829848	GU830138	GU830454	-	GU829617
MM00041	Phyllocnistis	labyrinthella	GU828089	GU828587	GU828386	GU828923	GU829219	GU829745	GU829976	GU830299	GU830602	GU829485
MM00306	Yponomeuta	evonymellus	JN204932	GU828628	GU828426	GU828963	GU829250	-	GU830015	GU830336	GU830633	GU829521
MM00003	Euhyponomeutoides	ribesiellus	GU828079	GU828574	GU828375	-	-	-	GU829963	GU830288	GU830594	-
MM00039	Swammerdamia	caesiella	GU828088	GU828586	GU828385	-	GU829218	-	GU829975	GU830298	-	-
MM03996	Ocnerostoma	piniariellum	GU828188	GU828699	GU828494	GU829022	GU829311	-	GU830085	GU830403	GU830687	-
MM22018	Tanaoctena	dubia	KT713768	KT713818	KT713835	KT713883	-	-	KT713929	KT713937	KT713948	-
MM06786	Scythropia	crataegella	GU828233	GU828749	GU929723	GU829063	-	-	GU830133	GU830450	GU830720	GU829612
MM07093	Atteva	punctella	GU828246	GU828766	-	GU829079	-	GU829856	GU830151	GU830467	-	GU829628
MM07604	Atteva	niphocosma	GU828270	GU828796	GU929766	GU829102	GU829381	GU829874	GU830177	GU830497	-	GU829655
MM00112	Prays	fraxinellus	GU828103	GU828602	GU828401	GU828936	GU829231	GU829755	GU829991	GU830313	GU830613	GU829497
MM07666	Prays	nephelomima	GU828287	GU828818	GU929786	GU829123	GU829398	GU829890	GU830199	GU830517	GU830771	GU829672
MM06172	Atemelia	torquatella	GU828223	GU828739	GU929714	GU829055	GU829339	GU829839	GU830123	GU830441	-	-
MM00346	Argyresthia	semifusca	GU828136	GU828637	GU828435	GU828971	-	GU829774	GU830024	GU830345	GU830641	GU829529
MM00314	Ypsolopha	dentella	GU828130	GU828631	GU828429	-	GU829252	-	GU830018	GU830339	GU830635	GU829523
MM06908	Ochsenheimeria	urella	GU828235	GU828751	GU929725	GU829065	GU829348	-	GU830135	GU830452	GU830722	GU829614
MM00110	Plutella	xylostella	GU828102	GU828601	GU828400	GU828935	GU829230	-	GU829990	-	GU830612	-
MM08662	Eidophasia	messingiella	KT713769	GU828826	GU929792	-	GU829404	-	-	-	GU830777	-
MM07512	Tritymba	pamphaea	GU828252	GU828775	GU929748	-	-	GU829861	GU830157	GU830476	GU830737	GU829637
MM11255	Proditrix	gahniae	KT713770	GU828856	GU929818	GU829158	-	-	GU830233	GU830547	GU830803	GU829704
MM11202	Doxophyrtis	hydrocosma	GU828313	GU828849	GU929813	GU829151	GU829417	-	GU830228	GU830540	-	KT713962
MM00127	Acrolepiopsis	assectella	GU828110	GU828609	GU828407	GU828943	-	-	GU829997	GU830320	-	-
MM07025	Orthotelia	sparganella	KT713771	GU828755	GU929729	GU829069	GU829351	-	GU830139	GU830455	GU830724	-
MM09191	Orthotelia	sparganella	GU828305	GU828841	GU929805	GU829142	-	GU829902	GU830221	GU830532	GU830789	-
MM00012	Glyphipterix	haworthana	GU828081	GU828577	GU828377	GU828916	GU829210	-	GU829966	GU830290	GU830595	GU829478
MM07055	Bedellia	somnulentella	KT713772	GU828759	GU929733	GU829073	GU829355	-	GU830144	GU830460	GU830727	GU829621
MM00366	Lyonetia	clerkella	GU828137	GU828638	GU828436	GU828972	GU829257	-	GU830025	-	-	-
MM10096	Lyonetia	clerkella	GU828311	GU828848	GU929811	GU829149	GU829415	-	GU830227	-	GU830796	-
MM06195	Leucoptera	malifoliella	-	-	-	-	GU829340	-	-	-	GU830716	-
MM06196	Leucoptera	malifoliella	GU828224	GU828740	GU929715	GU829056	-	-	GU830124	GU830442	-	-
MM00200	Leucoptera	spartifoliella	GU828126	GU828626	GU828424	GU828961	GU829249	-	GU830013	GU830334	-	GU829519
MM07575	Piestoceros	conjuctella	GU828263	GU828788	GU929759	GU829095	-	GU829869	GU830170	GU830489	GU830748	GU829648
MM07521	Heliocosma	?incongruana	GU828253	GU828776	GU929749	-	GU829366	-	GU830158	GU830477	GU830738	KT713963
MM07091	Antaeotricha	leucillina	JF818647	JF818722	KT713836	JF818809	KT713898	-	JF818935	JF819000	JF819067	JF818577
MM00042	Ethmia	pusiella	GU828090	GU828588	GU828387	GU828924	GU829220	GU829746	GU829977	GU830300	GU830603	GU829486
NW141-13	Depressaria	depressana	KT713773	KT713819	KT713837	KT713884	KT713899	-	KT713930	KT713938	KT713949	KT713964
MM00464	Semioscopis	steinkellneriana	JF818705	JF818789	KT713838	JF818872	KT713900	JF818922	JF818982	JF819053	JF819118	JF818631
MM00400	Exaeretia	ciniflonella	JF818667	JF818750	KT713839	JF818834	KT713901	JF818902	JF818950	-	JF819085	JF818597
MM00364	Agonopterix	heracliana	JF818643	JF818718	KT713840	JF818805	KT713902	JF818888	JF818931	JF818996	JF819064	JF818574
MM05969	Perittia	obscurepunctella	GU828220	GU828736	GU929711	GU829052	GU829337	-	GU830120	GU830438	GU830714	GU829603
MM06437	Stephensia	brunnichella	JF818708	JF818793	KT713841	JF818876	-	-	JF818985	JF819054	JF819121	JF818634
MM00862	Elachista	argentella	JF818660	JF818742	KT713842	JF818826	KT713903	-	JF818944	JF819015	JF819078	JF818592
MM06909	Elachista	tengstromi	GU828236	GU828752	GU929726	GU829066	GU829349	-	GU830136	GU830453	GU830723	GU829615
MM06101	Chrysoclista	lathamella	GU828222	GU828738	GU929713	GU829054	-	-	GU830122	GU830440	GU830715	GU829605
MM05752	Heinemannia	laspeyrella	JF818672	JF818754	KT713843	JF818838	KT713904	-	JF818954	JF819025	JF819088	JF818601
MM00128	Orophia	ferrugella	JF818693	JF818773	KT713844	JF818857	-	JF818914	JF818969	JF819039	JF819104	JF818617
MM00071	Hypercallia	citrinalis	GU828098	GU828596	GU828395	GU828930	GU829227	-	GU829985	GU830308	GU830608	GU829492
MM01206	Anchinia	daphnella	JF818645	JF818720	KT713845	-	JF818807	JF81888	JF81893	JF81899	JF81906	JF81857
MM07087	Telechrysis	tripuncta	JF818709	JF818794	KT713846	JF818877	KT713905	JF818923	JF818986	JF819055	JF819122	JF818635
MM05404	Deuterogonia	pudorina	-	GU828717	-	GU829037	GU829328	-	-	GU830420	GU830703	-
MM05834	Deuterogonia	pudorina	JF818659	GU828727	-	GU829044	GU829332	GU829832	GU830111	GU830430	GU830708	GU829596
MM07524	Cryptophasa	rubescens	GU828254	GU828777	GU929750	-	GU829367	GU829862	GU830159	GU830478	-	GU829638
MM11232	Xylorycta	sp.	JF818716	JF818802	KT713847	JF818885	KT713906	-	JF818993	JF819061	-	-
MM00322	Scythris	limbella	GU828132	GU828633	GU828431	GU828967	-	GU829771	GU830020	GU830341	GU830637	GU829525
MM00115	Scythris	inspersella	JF818704	JF818787	KT713848	JF818870	-	JF818921	JF818980	JF819051	JF819116	JF818629
MM06275	Scythris	empetrella	-	JF818786	KT713849	KT713885	-	JF818920	JF818979	JF819050	-	-
MM05960	Diurnea	fagella	GU828219	GU828735	GU929710	GU829051	GU829336	-	GU830119	GU830437	-	GU829602
MM07044	Carcina	quercana	GU828241	GU828758	GU929731	GU829071	GU829353	GU829850	GU830142	GU830458	GU830726	GU829620
MM11258	Glyphidocera	septentrionella	JF818668	-	GU929820	GU829160	GU829422	GU829908	GU830235	GU830549	GU830804	GU829706
MM03831	Oecophora	bractella	JF818692	GU828695	GU828491	GU829018	GU829307	-	GU830082	GU830400	GU830685	-
MM00059	Pleurota	bicostella	JF818701	JF818781	KT713850	JF818865	KT713907	-	JF818976	JF819047	JF819111	JF818625
MM00132	Borkhausenia	fuscescens	JF818650	JF818728	KT713851	-	-	JF818892	JF818936	JF819003	-	JF818581
MM00055	Endrosis	sarcitrella	JF818661	JF818743	KT713852	JF818827	KT713908	JF818897	JF818945	JF819016	JF819079	JF818593
MM00056	Endrosis	sarcitrella	JF818662	JF818744	KT713853	-	JF818828	JF818898	JF818946	JF819017	JF819080	-
MM02178	Stathmopoda	pedella	KT713774	GU828678	GU828475	GU829005	GU829290	GU829800	GU830065	-	GU830671	GU829561
MM00037	Pseudatemelia	josephinae	GU828087	GU828585	GU828384	-	GU829217	-	GU829974	-	GU830601	-
MM00066	Pseudatemelia	josephinae	GU828095	GU828593	GU828392	GU828928	GU829224	GU829750	GU829982	GU830305	GU830606	GU829490
MM00010	Lypusa	maurella	GU828080	GU828575	GU828376	-	GU829209	GU829740	GU829964	GU830289	-	-
MM00011	Lypusa	maurella	-	GU828576	-	-	-	GU829741	GU829965	-	-	-
MM11267	Lecithocera	nigrana	KT713775	KT713820	KT713854	KT713886	-	-	-	-	KT713950	KT713965
MM07548	Crocanthes	prasinopis	JF818656	JF818738	-	JF818823	KT713909	JF818896	JF818943	JF819012	-	JF818589
MM02328	Batrachedra	praeangusta	GU828172	GU828680	GU828477	GU829006	GU829292	GU829802	GU830067	GU830384	GU830673	GU829562
MM05944	Deoclona	yuccasella	GU828216	GU828732	GU828522	GU829048	-	GU829835	GU830116	GU830434	-	GU829601
MM17096	Syringopais	temperatella	KF644384	KF644392	KT713855	KF644400	KT713910	-	KF644408	KF644415	-	KF644426
MM00067	Coleophora	serratella	GU828096	GU828594	GU828393	GU828929	GU829225	-	GU829983	GU830306	GU830607	GU829491
MM00068	Coleophora	serratella	GU828097	GU828595	GU828394	-	GU829226	-	GU829984	GU830307	-	-
MM00062	Mompha	conturbatella	GU828093	GU828591	GU828390	GU828926	GU829222	GU829748	GU829980	GU830303	GU830605	GU829488
MM02306	Mompha	conturbatella	-	GU828679	GU828476	-	GU829291	GU829801	GU830066	GU830383	GU830672	-
MM00133	Hypatopa	binotella	GU828112	GU828611	GU828409	GU828945	GU829237	-	GU829999	GU830322	GU830620	GU829505
MM09083	Pterolonche	sp.	-	JF818784	KT713856	JF818868	-	-	JF818978	JF819048	JF819114	-
MM05842	Holcopogon	bubulcellus	KT713776	GU828729	GU828520	GU829046	GU829333	-	GU830113	GU830432	GU830710	GU829598
MM07619	Anatiplora	basiphaea	GU828275	GU828803	GU929773	GU829108	GU829386	-	GU830184	GU830502	GU830760	GU829662
MM00327	Oegoconia	deauratella	GU828134	GU828635	GU828433	GU828969	GU829255	GU829773	GU830022	GU830343	GU830639	GU829527
AYK-04-5621	Acria	ceramitis	GU828053	GU828542	GU828344	GU828887	GU829187	GU829724	GU829933	GU830265	GU830575	GU829449
MM02330	Sorhagenia	janiszewskae	GU828173	GU828681	GU828478	-	GU829293	GU829803	GU830068	GU830385	-	-
MM02331	Sorhagenia	janiszewskae	GU828174	GU828682	GU828479	GU829007	GU829294	GU829804	GU830069	GU830386	-	-
MM00333	Limnaecia	phragmitella	JF818684	JF818765	KT713857	JF818849	KT713911	-	JF818963	JF819034	JF819097	JF818610
MM00105	Cosmopterix	pulchrimella	KT713777	GU828598	GU828397	GU828932	GU829228	GU829752	GU829987	GU830310	GU830610	GU829494
MM05408	Pancalia	schwarzella	JF818695	JF818775	KT713858	JF818859	KT713912	-	JF818971	JF819041	JF819105	JF818619
MM00048	Chrysoesthia	drurella	JF818653	JF818734	KT713859	JF818819	KT713913	JF818894	JF818939	JF819008	JF819074	JF818585
MM06130	Carpatolechia	notatella	JF818652	JF818730	KT713860	-	JF818816	JF818893	JF818938	JF819005	-	JF818582
MM03073	Anacampsis	populella	GU828179	GU828688	GU828484	GU829012	GU829299	GU829808	GU830075	GU830392	GU830678	GU829568
MM00741	Hypatima	rhomboidella	JF818677	JF818758	KT713861	JF818842	KT713914	JF818904	JF818957	JF819028	JF819092	KT713966
MM00742	Hypatima	rhomboidella	JF818678	JF818759	KT713862	-	JF818843	JF818905	JF818958	JF819029	JF819093	-
MM06040	Dichomeris	juniperella	GU828221	GU828737	GU929712	GU829053	GU829338	GU829838	GU830121	GU830439	-	GU829604
MM03479	Pexicopia	malvella	GU828184	GU828692	GU828488	GU829016	GU829304	-	GU830079	GU830397	GU830683	-
MM09333	Thiotricha	subocellea	JF818710	JF818795	KT713863	JF818878	KT713915	-	JF818987	JF819056	JF819123	-
ANIC002281	Homadaula	lasiochroa	GU828047	GU828536	GU828338	GU828882	GU829182	-	GU829927	GU830259	GU830571	GU829443
MM05835	Zarcinia	sp.	KT713778	GU828728	GU828519	GU829045	-	-	GU830112	GU830431	GU830709	GU829597
MM07649	Heteropsyche	sp.	GU828283	GU828813	-	GU829118	GU829393	-	GU830194	GU830512	GU830766	-
MM07650	Heteropsyche	sp.	GU828284	GU828814	-	GU829119	GU829394	-	GU830195	GU830513	GU830767	-
DRD-01-0141	Fulgoraecia	exigua	KT713779	GU828556	GU828358	GU828900	-	-	GU829947	GU830275	-	KT713967
MM07574	Cyclotorna	sp.	GU828262	GU828787	GU929758	GU829094	-	GU829868	GU830169	GU830488	GU830747	GU829647
MM07670	Cyclotorna	ementita	GU828290	GU828821	-	GU829126	-	GU829893	GU830202	GU830520	GU830774	GU829675
MM09143	Himantopteridae	sp.	KT713780	GU828833	GU929799	GU829136	-	-	GU830213	-	GU830782	-
MM10093	Himantopterus	fuscinervis	KT713781	GU828847	-	GU829148	-	GU829905	-	GU830538	GU830795	GU829696
MM09144	Anomoeotidae	sp.	GU828300	GU828834	-	GU829137	-	-	GU830214	-	GU830783	GU829686
MEE-98-0047	Megalopyge	arpi	GU828075	GU828569	GU828370	GU828911	GU829205	-	GU829959	-	GU830590	GU829473
MEE-98-0050	Trosia	placida	KT713782	GU828570	GU828371	GU828912	-	-	-	-	-	GU829474
MEE-98-0043	Aidos	osorius	KT713783	GU828568	GU828369	GU828910	-	GU829737	GU829958	-	-	GU829472
MM05754	Apoda	limacodes	GU828211	GU828725	GU828517	GU829043	GU829331	-	GU830109	GU830428	-	GU829595
MM07508	Pseudonapaea	transvestita	GU828250	GU828773	GU929746	GU829084	-	-	GU830155	GU830474	-	GU829635
SEM-06-5644	Strigivenifera	venata	GU828324	GU828864	-	GU829167	GU829429	-	GU830242	GU830556	GU830811	GU829712
06-srnp-33730	Dalcerides	gugelmanni	GU828045	GU828533	GU828335	GU828879	-	-	GU829924	GU830257	-	GU829440
MM09155	Lacturidae	sp.	GU828301	GU828836	GU929800	GU829138	-	GU829898	GU830216	GU830528	GU830785	GU829688
MM00180	Anticrates	sp.	KT713784	GU828624	GU828422	GU828959	-	-	-	GU830332	GU830631	KT713968
MM07202	Heterogynis	penella	GU828247	GU828768	GU929741	-	-	GU829857	-	GU830469	-	GU829630
MM00312	Adscita	statices	GU828129	GU828630	GU828428	GU828965	GU829251	GU829769	GU830017	GU830338	GU830634	GU829522
MM07599	Pollanisus	trimacula	GU828269	GU828795	GU929765	GU829101	GU829380	-	GU830176	GU830496	GU830754	GU829654
MM14760	Callizygaena	ada	KT713785	KT713821	KT713864	KT713887	KT713916	-	-	-	KT713951	KT713969
LS-06-0055	Phauda	mimica	GU828072	GU828565	GU828366	GU828907	-	-	GU829955	-	GU830588	GU829470
MM05874	Histia	flabellicornis	GU828215	GU828731	GU828521	GU829047	GU829335	GU829834	GU830115	-	GU830712	GU829600
MM06904	Zygaena	filipendulae	GU828234	GU828750	GU929724	GU829064	-	GU829846	GU830134	GU830451	GU830721	GU829613
MM07621	Synechodes	coniophora	GU828276	GU828804	GU929774	GU829109	-	-	GU830185	GU830503	GU830761	GU829663
MM06963	Pennisetia	hylaeiformis	GU828237	GU828753	GU929727	GU829067	GU829350	GU829847	GU830137	-	-	GU829616
MM08674	Sesia	apiformis	GU828295	GU828827	GU929793	GU829131	GU829405	-	GU830207	-	GU830778	GU829680
MM00125	Synanthedon	scoliaeformis	GU828109	GU828608	GU828406	GU828942	GU829236	-	GU829996	GU830319	GU830618	GU829503
MM08395	Paranthrene	tabaniformis	GU828292	GU828823	GU929790	GU829128	GU829402	-	GU830204	-	GU830775	GU829677
MM00143	Paysandisia	archon	JN204930	GU828614	GU828412	GU828948	-	-	GU830002	-	GU830623	GU829508
MM09145	Castnia	acraeoides	KT713786	GU828835	-	-	-	-	GU830215	GU830527	GU830784	GU829687
MM17059	Meharia	semilactea	KT713787	KT713822	KT713865	KT713888	-	-	-	KT713939	KT713952	-
MM16632	Meharia		KT713788	KT713823	KT713866	KT713889	-	-	KT713931	KT713940	KT713953	KT713970
MM00116	Cossus	cossus	GU828105	GU828604	GU828403	GU828938	GU829232	GU829756	GU829992	GU830315	GU830615	GU829499
MM00103	Dyspessa	ulula	GU828099	GU828597	GU828396	GU828931	-	GU829751	GU829986	GU830309	GU830609	GU829493
MM00170	Phragmataecia	castaneae	GU828124	GU828623	GU828421	GU828958	GU829247	GU829766	GU830012	-	-	GU829518
MM07594	Endoxyla	secta	GU828268	GU828793	GU929764	GU829100	GU829379	GU829873	GU830175	GU830494	GU830753	GU829653
AYK-04-0786-2	Zeuzera	coffeae	KT713789	-	-	-	-	-	-	-	-	KT713971
KN06-1104	Cossula	coerulescens	GU828069	GU828562	GU828363	GU828904	GU829200	-	GU829952	GU830280	GU830585	GU829467
MM09102	Indarbela	obliquifasciata	KT713790	GU828829	GU929795	GU829132	GU829406	GU829895	GU830209	GU830524	GU830780	GU829682
MM07235	Metarbelinae	sp.	KT713791	GU828771	GU929744	-	-	GU829858	-	GU830472	GU830735	GU829633
AYK-06-7130	Givira	mucida	GU828054	GU828543	GU828345	GU828888	GU829188	GU829725	GU829934	GU830266	GU830576	GU829450
MM07610	Archaeoses	pentasema	KT713792	GU828800	GU929770	GU829105	GU829383	GU829878	GU830181	-	GU830757	GU829659
MM07609	Dudgeonea	polyastra	GU828273	GU828799	GU929769	GU829104	-	GU829877	GU830180	GU830500	GU830756	GU829658
MM00510	Tortrix	viridana	JN204931	GU828644	GU828442	GU828977	-	GU829777	GU830031	GU830350	GU830645	GU829535
MM07567	Thrincophora	lignigerana	GU828258	GU828783	GU929755	GU829090	GU829371	GU829866	GU830165	GU830484	-	GU829643
MM07568	Arotrophora	arcuatalis	GU828259	GU828784	GU929756	GU829091	GU829372	GU829867	GU830166	GU830485	GU830744	GU829644
MM01068	Aethes	cnicana	GU828153	GU828656	GU828454	GU828987	GU829271	GU829783	GU830043	GU830362	-	-
MM02713	Exapate	congelatella	GU828178	GU828687	GU828483	GU829011	GU829298	GU829807	GU830074	GU830391	-	GU829567
MM01075	Pandemis	cinnamomeana	GU828155	GU828658	GU828456	GU828989	GU829273	GU829785	GU830045	GU830364	-	GU829544
MM00118	Aphelia	paleana	KT713793	GU828605	GU828404	GU828939	GU829233	GU829757	GU829993	GU830316	-	GU829500
MM03424	Sparganothis	rubicundana	GU828183	-	-	GU829015	GU829303	GU829812	-	GU830396	GU830682	GU829572
MM06310	Eulia	ministrana	GU828226	GU828742	GU929717	GU829057	GU829341	GU829840	GU830126	GU830444	-	GU829607
MM05665	Olindia	schumacherana	GU828210	GU828724	GU828516	GU829042	-	GU829831	GU830108	GU830427	GU830706	GU829594
MM06531	Bactra	lancealana	GU828229	GU828745	GU929719	GU829059	GU829344	GU829843	GU830129	GU830446	-	-
MM00065	Argyroploce	mygindiana	GU828094	GU828592	GU828391	GU828927	GU829223	GU829749	GU829981	GU830304	-	GU829489
MM03888	Cydia	nigricana	KT713794	GU828696	GU828492	GU829019	GU829308	-	-	-	-	GU829574
MM07201	Millieria	dolosalis	KT713795	GU828767	GU929740	GU829080	KT713917	-	-	GU830468	GU830732	GU829629
MM05852	Prochoreutis	myllerana	GU828214	GU828730	-	-	GU829334	GU829833	GU830114	GU830433	GU830711	GU829599
MM03941	Choreutis	pariana	KT713796	GU828697	-	GU829020	GU829309	GU829814	GU830083	GU830401	GU830686	-
MM07573	Saptha	libanota	GU828261	GU828786	-	GU829093	GU829374	-	GU830168	GU830487	GU830746	GU829646
MM11261	Asterivora	homotypa	KT713797	GU828858	-	GU829161	GU829423	GU829909	GU830236	GU830550	GU830805	GU829707
An_f_BE_2	Anthophila	fabriciana	JQ958399	JQ958507	HQ533054	HQ541451	HQ541451	JQ958431	KT713932	JQ958543	JQ958477	HQ541532
Br_pa_TN_2	Brenthia	pavonacella	JQ958401	JQ958509	HQ533059	HQ541456	HQ541456	JQ958432	-	-	JQ958479	HQ541537
MM00021	Wockia	asperipunctella	GU828082	GU828579	GU828379	GU828918	GU829211	-	GU829968	GU830292	-	GU829480
DA-03-3349	Urodus	decens	KT713798	GU828552	GU828354	GU828897	-	-	GU829943	GU830272	GU830582	GU829459
MM20771	unknown	unknown	-	KT713824	KT713867	KT713890	-	-	-	KT713941	KT713954	KT713972
MM00014	Schreckensteinia	festaliella	KT713799	GU828578	GU828378	GU828917	-	GU829742	GU829967	GU830291	GU830596	GU829479
MM02524	Epermenia	illigerella	KT713800	GU828684	GU828481	GU829009	-	-	GU830071	GU830388	GU830675	GU829564
MM10092	Phaulernis	dentella	GU828309	GU828846	GU929810	GU829147	GU829414	-	GU830226	GU830537	GU830794	GU829695
MM07663	Tineoides	adactylalis	GU828286	GU828817	GU929785	GU829122	GU829397	GU829889	GU830198	GU830516	GU830770	GU829671
MM07668	Tanycnema	anomala	GU828288	GU828819	GU929787	GU829124	GU829399	GU829891	GU830200	GU830518	GU830772	GU829673
MM00913	Alucita	hexadactyla	GU828144	GU828647	GU828445	GU828979	GU829262	-	GU830034	GU830353	GU830648	KT713973
MM09885	Agdistis	sp.	KT713801	KT713825	-	-	-	-	KT713933	KT713942	KT713955	KT713974
MM00113	Merrifieldia	baliodactyla	GU828104	GU828603	GU828402	GU828937	-	-	-	GU830314	GU830614	GU829498
MM03096	Stenoptilia	veronicae	GU828180	GU828689	GU828485	GU829013	GU829300	GU829809	GU830076	GU830393	GU830679	GU829569
MM07565	Imma	lyrifera	GU828257	GU828782	-	GU829089	GU829370	-	GU830164	GU830483	GU830743	GU829642
ANIC002694	Imma	loxoscia	GU828049	GU828538	GU828340	GU828883	GU829184	-	GU829929	GU830261	GU830573	GU829445
MM11203	Isonomeutis	amauropa	GU828314	GU828850	GU929814	GU829152	GU829418	-	-	GU830541	GU830798	GU829698
MM11443	Copromorpha	lichenitis	KT713802	KT713826	KT713868	KT713891	KT713918	-	-	KT713943	-	KT713975
MM11222	Heterocrossa	eriphylla	KT713803	GU828851	GU929815	GU829153	-	-	GU830229	GU830542	GU830799	GU829699
MM07625	Carposina	smaragdias	GU828277	GU828805	GU929775	GU829110	GU829387	GU829880	GU830186	GU830504	GU830762	GU829664
MM07529	Sosioneura	mimica	KT713804	GU828779	GU929752	GU829087	-	GU829864	GU830161	GU830480	GU830741	GU829640
MM07227	Hyblaea	puera	GU828249	GU828770	GU929743	GU829082	GU829363	-	GU830153	GU830471	GU830734	GU829632
MM16635	Prodidactis	mystica	KT713805	KT713827	KT713869	KT713892	-	-	-	KT713944	-	KT713976
MM07639	Striglina	cinnamomea	JN204934	GU828809	GU929779	GU829114	GU829390	GU829884	GU830190	GU830508	-	GU829667
MM07644	Mathoris	loceusalis	GU828281	GU828810	GU929780	GU829115	GU829391	GU829885	GU830191	GU830509	GU830764	-
MM07057	Thyris	fenestrella	GU828243	GU828761	GU929735	GU829074	GU829357	GU829852	GU830146	GU830462	GU830728	GU829623
05-srnp-43040	Rhodoneura	terminalis	GU828036	GU828524	GU828328	GU828870	GU829172	GU829716	GU829915	GU830248	GU830560	GU829431
MM11237	Morova	subfasciata	JN204933	GU828853	-	GU829155	GU829420	GU829907	GU830231	GU830544	-	GU829701
MM01875	Aphomia	sociella	GU828171	GU828676	GU828473	GU829004	GU829288	GU829799	GU830063	GU830381	GU830670	GU829560
MM07088	Tosale	oviplagalis	KT713806	GU828764	GU929738	GU829077	GU829360	GU829855	GU830149	GU830465	-	GU829626
MM00051	Pyralis	farinalis	GU828092	GU828590	GU828389	GU828925	GU829221	GU829747	GU829979	GU830302	GU830604	GU829487
MM00106	Aglossa	pinguinalis	GU828100	GU828599	GU828398	GU828933	-	GU829753	GU829988	GU830311	-	GU829495
MM07502	Stericta	concisella	KT713807	GU828772	GU929745	GU829083	GU829364	GU829859	GU830154	GU830473	-	GU829634
MM00141	Ephestia	kuehniella	GU828114	GU828613	GU828411	GU828947	GU829239	GU829761	GU830001	GU830324	GU830622	GU829507
MM04967	Eudonia	truncicolella	GU828197	GU828709	GU828504	GU829032	GU829321	GU829823	GU830095	GU830413	GU830697	GU829585
MM03362	Crambus	uliginosellus	GU828182	GU828691	GU828487	GU829014	GU829302	GU829811	GU830078	GU830395	GU830681	GU829571
MM09194	Schoenobius	gigantellus	GU828306	GU828842	GU929806	GU829143	GU829411	GU829903	GU830222	GU830533	GU830790	GU829691
MM11223	Clepsicosma	iridia	GU828315	GU828852	GU929816	GU829154	GU829419	GU829906	GU830230	GU830543	GU830800	GU829700
MM13885	Hendecasis	apicefulva	KT713808	KT713828	KT713870	KT713893	KT713919	-	-	-	KT713956	KT713977
MAS-06-0201	Midila	daphne	GU828074	GU828567	GU828368	GU828909	GU829204	-	GU829957	GU830284	GU830589	GU829471
MM07661	Musotima	nitidalis	GU828285	GU828816	GU929784	GU829121	GU829396	GU829888	GU830197	GU830515	GU830769	GU829670
MM01074	Elophila	nymphaeata	GU828154	GU828657	GU828455	GU828988	GU829272	GU829784	GU830044	GU830363	GU830655	GU829543
WM-08-4009	Noorda	blitealis	KT713809	GU828868	KT713871	GU829170	GU829430	-	GU830246	GU830558	-	GU829714
MM08575	Cynaeda	dentalis	GU828293	GU828824	GU929791	GU829129	-	GU829894	GU830205	GU830522	-	GU829678
ANIC002674	Niphopyralis	chionesis	GU828048	GU828537	GU828339	-	GU829183	-	GU829928	GU830260	GU830572	GU829444
MM01218	Evergestis	forficalis	GU828159	GU828662	GU828460	GU828993	-	GU829789	GU830049	GU830368	GU830659	GU829548
MM07046	Hellula	undalis	KT713810	-	GU929732	GU829072	GU829354	GU829851	GU830143	GU830459	-	-
MM01851	Eurrhypara	hortulata	GU828170	GU828675	GU828472	GU829003	GU829287	GU829798	GU830062	GU830380	GU830669	GU829559
MM00325	Pleuroptya	ruralis	GU828133	GU828634	GU828432	GU828968	GU829254	GU829772	GU830021	GU830342	GU830638	GU829526
06-srnp-21565	Mimallo	amilia	GU828043	GU828531	GU828333	GU828877	GU829178	GU829720	GU829922	GU830255	GU830567	GU829438
AZ-06-0052	Munychryia	senicula	GU828055	GU828544	GU828346	GU828889	GU829189	-	GU829935	GU830267	-	GU829451
MM07578	Anthela	varia	GU828265	GU828790	GU929761	GU829097	GU829376	-	GU830172	GU830491	GU830750	GU829650
AZ-07-3145	Chionopsyche	montana	GU828058	GU828547	GU828349	GU828892	GU829192	-	GU829938	-	GU830578	GU829454
MM02696	Poecilocampa	populi	GU828177	GU828686	-	GU829010	GU829297	GU829806	GU830073	GU830390	GU830677	GU829566
CWM-95-0462	Tolype	velleda	GU828060	GU828549	GU828351	GU828894	-	GU829729	GU829940	-	GU830580	GU829456
MM03714	Lasiocampa	quercus	GU828186	GU828694	GU828490	GU829017	GU829306	-	GU830081	GU830399	GU830684	EU033103
DA-06-1101	Jana	nr. eurymas	JQ784607	GU828553	GU828355	GU828898	-	GU829731	GU829944	-	-	GU829460
MM07671	Panacela	sp.	GU828291	GU828822	GU929789	GU829127	GU829401	-	GU830203	GU830521	-	GU829676
CWM-96-0570	Apatelodes	torrefacta	GU828062	GU828551	GU828353	GU828896	GU829195	GU829730	GU829942	GU830271	-	GU829458
DHJ-02-2466	Phiditia	cuprea	GU828064	GU828555	GU828357	-	GU829197	GU829733	GU829946	GU830274	GU830584	GU829462
AYK-04-0824-9	Prismosticta	fenestrata	GU828051	GU828540	GU828342	GU828885	GU829185	-	GU829931	GU830263	-	GU829447
NW149-1	Bombyx	mori	EU141315	EU141360	EU141360	EU136667	EU136667	EU141495	EU141552	EU141617	EU141393	EU141241
MM00394	Endromis	versicolora	GU828139	GU828640	GU828438	GU828974	GU829259	-	GU830027	GU830347	GU830642	GU829531
RXR-02-0511	Mirina	christophi	EU032703	-	-	-	-	-	-	-	-	EU033106
DHJ-02-2410	Oxytenis	beprea	GU828063	GU828554	GU828356	GU828899	GU829196	GU829732	GU829945	GU830273	GU830583	GU829461
06-RP1114-3	Janiodes	sp.	GU828041	GU828529	GU828331	GU828875	GU829176	GU829719	GU829920	GU830253	GU830565	GU829436
06-srnp-18006	Arsenura	armida	GU828042	GU828530	GU828332	GU828876	GU829177	-	GU829921	GU830254	GU830566	GU829437
KRH-94-1451	Eacles	imperialis	GU828071	GU828564	GU828365	GU828906	GU829202	GU829736	GU829954	GU830282	GU830587	GU829469
KRH-94-1445	Automeris	io	GU828070	GU828563	GU828364	GU828905	GU829201	GU829735	GU829953	GU830281	GU830586	GU829468
MM00321	Aglia	tau	GU828131	GU828632	GU828430	GU828966	GU829253	GU829770	GU830019	GU830340	GU830636	GU829524
RSP-02-1572	Salassa	sp	GU828321	GU828861	GU929823	GU829164	GU829426	-	GU830239	GU830553	GU830808	GU829710
MM00002	Saturnia	pavonia	GU828078	GU828573	GU828374	GU828915	GU829208	GU829739	GU829962	GU830287	GU830593	GU829477
MM07645	Carthaea	saturnioides	GU828282	GU828811	GU929781	GU829116	GU829392	GU829886	GU830192	GU830510	GU830765	GU829668
MM00951	Lemonia	dumi	GU828146	GU828649	GU828447	GU828981	GU829264	GU829778	GU830036	GU830355	-	GU829537
AZ-07-3131	Sabalia	picarina	GU828057	GU828546	GU828348	GU828891	GU829191	GU829727	GU829937	GU830269	-	GU829453
MM09132	Dactyloceras	widenmanni	GU828299	GU828832	GU929798	GU829135	-	GU829897	GU830212	GU830526	-	GU829685
MM00976	Laothoe	populi	GU828147	GU828650	GU828448	GU828982	GU829265	GU829779	GU830037	GU830356	GU830649	GU829538
NW141-12	Sphinx	ligustri	EU141313	EU141358	EU141358	EU136665	EU136665	EU141494	EU141550	EU141615	EU141391	EU141239
MM05084	Hyles	gallii	GU828198	GU828710	GU828505	GU829033	GU829322	GU829824	GU830096	GU830414	GU830698	GU829586
MM11115	Epicimelia	theresiae	GU828312	-	GU929812	GU829150	GU829416	-	-	GU830539	GU830797	GU829697
MM07058	Axia	margarita	GU828244	GU828762	GU929736	GU829075	GU829358	GU829853	GU830147	GU830463	GU830729	GU829624
AZ-07-2027	Pterothysana	sp	GU828056	GU828545	GU828347	GU828890	GU829190	GU829726	GU829936	GU830268	GU830577	GU829452
MM07226-AYK-04-5717	Pterodecta	felderi	GU828248	GU828769	GU929742	GU829081	GU829362	-	GU830152	GU830470	GU830733	GU829631
RWH-96-0878	Macrosoma	bahiata	GU828323	GU828863	GU929825	GU829166	GU829428	GU829913	GU830241	GU830555	GU830810	GU829711
MFB-07-003	Hasora	chromus	GU828077	GU828572	GU828373	GU828914	GU829207	-	GU829961	GU830286	GU830592	GU829476
MM00034	Pyrgus	malvae	GU828085	GU828583	GU828382	GU828922	GU829215	GU829744	GU829972	GU830296	GU830600	GU829483
MM00616	Carterocephalus	silvicola	JN204936	KT713829	KT713872	KT713894	KT713920	-	JN205003	JN205021	JN205030	JN204921
AW89	Trapezites	symmomus	-	-	DQ018932	DQ018903	DQ018903	-	-	-	-	DQ018873
MM03333	Thymelicus	lineola	JN204935	JN204962	JN204962	JN204978	JN204978	JN204987	JN205002	JN205020	JN205029	JN204920
FS.a-167	Baronia	brevicornis	GQ864594	AF170866	AF170866	AF173406	AF173406	GQ864916	GQ865051	GQ865159	GQ865379	AY569044
NW167-15	Parnassius	phoebe	JN204950	JN204959	JN204959	JN204976	JN204976	-	JN204999	-	JN205043	JN204917
NW69-3	Papilio	glaucus	EU141334	EU141368	EU141368	EU136675	EU136675	EU141512	EU141571	EU141635	EU141412	EU141249
NW149-5	Leptidea	sinapis	GU828319	GU828859	GU929821	GU829162	GU829424	GU829910	GU830237	GU830551	GU830806	GU829708
SC-01-T392	Pseudopontia	zambezi	JN204943	JN204970	-	-	JN204986	-	JN205009	JN205027	-	JN204928
MM06585	Pieris	rapae	GQ283572*	JN204969	JN204969	JN204983	-	JN204991	JN205008	JN205026	JN205036	JN204927
MM03233	Colias	palaeno	GU828181	GU828690	GU828486	-	GU829301	GU829810	GU830077	GU830394	GU830680	GU829570
PM03-10	Miletus	boisduvali	-	JN204958	-	-	-	-	-	JN205017	-	-
MWT-93-B007	Poritia	erycinoides	JQ784731*	DQ018939	DQ018939	DQ018906	DQ018906	-	-	-	-	DQ018880
PM03-14	Curetis	barsine	-	JN204954	JN204954	JN204973	JN204973	-	JN204997	JN205013	JN205039	JN204914
MM04799	Favonius	quercus	JN204939	GU828706	GU828501	GU829029	GU829318	-	GU830092	GU830410	GU830694	GU829582
EW28-1	Celastrina	neglecta	EU141297	EU141355	EU141355	EU136662	EU136662	EU141480	EU141533	EU141598	-	EU141236
NW84-13	Hamearis	lucina	EU141346	DQ018953	DQ018953	DQ018920	DQ018920	-	EU141584	EU141648	EU141425	DQ018890
05-srnp-48598	Mesosemia	lamachus	GU828038	GU828526	GU828329	GU828872	GU829174	GU829718	GU829917	GU830250	GU830562	GU829433
NW71-1	Libythea	celtis	EU141340	AY090198	AY090198	AY090164	AY090164	EU141517	EU141577	EU141641	EU141418	AY090131
NW76-12	Argynnis	paphia	EU141343	AY090200	AY090200	AY090166	AY090166	EU141519	EU141580	EU141644	EU141421	AY090133
NW73-14	Melitaea	cinxia	EU141342	AY788656	AY788656	AY788776	AY788776	EU141518	EU141579	EU141643	EU141420	AY788536
NW62-2	Nymphalis	polychloros	EU141323	AY248788	AY248788	AY248813	AY248813	EU141502	EU141560	EU141624	EU141401	AY248829
NW67-2	Limenitis	reducta	EU141331	AY090217	AY090217	AY090183	AY090183	EU141509	EU141568	EU141632	EU141409	AY090150
NW78-3	Charaxes	castor	EU152474	AY090219	AY090219	AY090185	AY090185	-	EU141581	EU141645	EU141422	AY090152
NW69-6	Apatura	iris	EU141335	AY090199	AY090199	AY090165	AY090165	EU141513	EU141572	EU141636	EU141413	AY090132
MM00045	Aphantopus	hyperanthus	JN204940	KT713830	KT713873	-	KT713921	JN204988	JN205006	JN205024	JN205033	JN204924
NW64-3	Calinaga	buddha	EU141328	AY090208	AY090208	AY090174	AY090174	EU141506	EU141565	EU141629	EU141406	AY090141
NW108-21	Danaus	plexippus	EU141304	DQ018954	DQ018954	DQ018921	DQ018921	EU141486	EU141540	EU141605	EU141382	DQ018891
AYK-04-5215	Epicopeia	hainesii	GU828052	GU828541	GU828343	GU828886	GU829186	-	GU829932	GU830264	GU830574	GU829448
MM09158	Epicopeia	mencia	GU828302	GU828837	GU929801	GU829139	-	GU829899	GU830217	GU830529	GU830786	-
MM00027	Thyatira	batis	GU828083	GU828580	GU828380	GU828919	GU829212	GU829743	GU829969	GU830293	GU830597	GU829481
MM01519	Achlya	flavicornis	KT713811	GU828665	GU828463	GU828996	GU829279	-	GU830052	GU830371	GU830661	GU829550
MM09112	Cyclidia	sericea	GQ283525	GU828830	GU929796	GU829133	GU829407	-	GU830210	GU830525	GU830781	GU829683
MM00119	Drepana	curvatula	GU828107	GU828606	-	GU828940	GU829234	GU829758	GU829994	GU830317	GU830616	GU829501
MM00164	Cilix	glaucatus	KT713812	GU828622	GU828420	GU828957	-	GU829765	GU830011	GU830331	GU830630	GU829517
05-srnp-19273	Coronidia	orithea	GU828035	GU828523	GU828327	GU828869	GU829171	GU829715	GU829914	GU830247	GU830559	-
RWH-96-0877	Sematura	lunus	GU828322	GU828862	GU929824	GU829165	GU829427	GU829912	GU830240	GU830554	GU830809	-
MM07630	Phazaca	mutans	GU828278	GU828806	GU929776	GU829111	GU829388	GU829881	GU830187	GU830505	-	GU829665
MM07632	Lobogethes	interrupta	GU828279	GU828807	GU929777	GU829112	GU829389	GU829882	GU830188	GU830506	-	GU829666
MM09171	Urapteroides	astheniata	GU828303	GU828838	GU929802	-	GU829409	-	GU830218	-	GU830787	GU829689
NW96-7	Urania	leilus	EU141351	DQ018927	DQ018927	DQ018898	DQ018898	-	EU141589	EU141653	EU141430	DQ018868
MM09173	Chrysiridia	ripheus	JF785274	GU828839	GU929803	GU829140	GU829410	GU829900	GU830219	GU830530	GU830788	GU829690
MM09897	Acropteris	sp.	JF785275	GU828845	GU929809	GU829146	GU829413	-	GU830225	GU830536	GU830793	GU829694
NW107-1	Archiearis	parthenias	EU141303	DQ018928	DQ018928	DQ018899	DQ018899	EU141485	EU141539	EU141604	EU141381	DQ018869
MM05118	Biston	betularia	GU828201	GU828713	GU828508	GU829035	GU829325	GU829826	GU830099	GU830417	GU830701	GU829589
MM07605	Thalaina	angulosa	GU828271	GU828797	GU929767	GU829103	GU829382	GU829875	GU830178	GU830498	-	GU829656
MM01247	Lomaspilis	marginata	JF785212	JF784731	KT713874	JF785351	KT713922	JF785434	JF785506	JF784865	JF784975	JF785086
MM07509	Epidesmia	chilonaria	GU828251	GU828774	GU929747	GU829085	GU829365	GU829860	GU830156	GU830475	GU830736	GU829636
MM07576	Oenochroma	orthodesma	GU828264	GU828789	GU929760	GU829096	GU829375	GU829870	GU830171	GU830490	GU830749	GU829649
MM00148	Alsophila	aescularia	GU828117	GU828616	GU828414	GU828951	GU829242	GU829762	GU830005	GU830326	GU830626	GU829511
MM01146	Geometra	papilionaria	GU828156	GU828659	GU828457	GU828990	GU829274	GU829786	GU830046	GU830365	GU830656	GU829545
MM07510	Crypsiphona	ocultaria	JF785246	-	JF784762	JF785382	KT713923	JF785450	JF785525	JF784889	JF784998	JF785115
MM00032	Cyclophora	punctaria	GQ283526	GU828582	-	GU828921	GU829214	-	GU829971	GU830295	GU830599	GU829482
MM00586	Scopula	immorata	GU828143	GU828645	GU828443	GU828978	GU829261	-	GU830032	GU830351	GU830646	GU829536
MM02399	Larentia	clavaria	GU828175	GU828683	GU828480	GU829008	GU829295	GU829805	GU830070	GU830387	GU830674	GU829563
MM04633	Trichopteryx	carpinata	GQ283586	GU828704	GU828499	GU829027	GU829316	GU829819	GU830090	GU830408	GU830692	GU829580
MM07590	Oenosandra	boisduvalii	GU828266	GU828791	GU929762	GU829098	GU829377	GU829871	GU830173	GU830492	GU830751	GU829651
05-srnp-61869	Doa	sp.	GU828040	GU828528	GU828330	GU828874	-	-	GU829919	GU830252	GU830564	GU829435
MM09888	Thaumetopoea	solitaria	JQ784868	GU828843	GU929807	GU829144	-	GU829904	GU830223	GU830534	GU830791	GU829692
MM07592	Epicoma	melanosticta	GU828267	GU828792	GU929763	GU829099	GU829378	GU829872	GU830174	GU830493	GU830752	GU829652
MM01005	Clostera	pigra	GU828151	GU828654	GU828452	GU828985	GU829269	GU829782	GU830041	GU830360	GU830653	GU829541
MM00998	Notodonta	dromedarius	GU828150	GU828653	GU828451	GU828984	GU829268	GU829781	GU830040	GU830359	GU830652	GU829540
MM00122	Phalera	bucephala	GU828108	GU828607	GU828405	GU828941	GU829235	-	GU829995	GU830318	GU830617	GU829502
MM00982	Phalera	bucephala	GU828149	GU828652	GU828450	-	GU829267	-	GU830039	GU830358	GU830651	-
05-srnp-57213	Crinodes	besckei	GU828039	GU828527	-	GU828873	GU829175	-	GU829918	GU830251	GU830563	GU829434
MM00981	Stauropus	fagi	GU828148	GU828651	GU828449	GU828983	GU829266	GU829780	GU830038	GU830357	GU830650	GU829539
05-srnp-4443	Nystalea	striata	GU828037	GU828525	-	GU828871	GU829173	GU829717	GU829916	GU830249	GU830561	GU829432
06-srnp-22781	Scotura	leucophleps	GU828044	GU828532	GU828334	GU828878	GU829179	GU829721	GU829923	GU830256	GU830568	GU829439
MM01529	Acronicta	rumicis	GU828163	GU828666	GU828464	GU828997	GU829280	GU829792	GU830053	GU830372	GU830662	GU829551
MM06745	Craniophora	ligustri	HQ006948	HQ006148	HQ006855	HQ006246	HQ006341	HQ006432	HQ006498	HQ006577	HQ006665	HQ006757
MM07669	Periscepta	polysticta	GU828289	GU828820	GU929788	GU829125	GU829400	GU829892	GU830201	GU830519	GU830773	GU829674
MM04919	Cryphia	raptricula	GU828196	GU828708	GU828503	GU829031	GU829320	GU829822	GU830094	GU830412	GU830696	GU829584
RR-98-0914	Ufeus	faunus	GU828320	GU828860	KT713875	GU829163	GU829425	GU829911	GU830238	GU830552	GU830807	GU829709
CWM-94-0372	Raphia	cf. abrupta	GU828059	GU828548	GU828350	GU828893	GU829193	GU829728	GU829939	GU830270	GU830579	GU829455
MM01286	Pechipogo	strigilatus	GU828160	GU828663	GU828461	GU828994	GU829277	GU829790	GU830050	GU830369	GU830660	GU829549
MM01780	Hypenodes	humidalis	GU828168	GU828671	GU828469	-	GU829285	-	GU830058	-	GU830666	GU829556
MM01781	Hypenodes	humidalis	GU828169	GU828672	GU828470	GU829002	GU829286	-	GU830059	GU830377	GU830667	GU829557
MM01404	Rivula	sericealis	GU828161	GU828664	GU828462	GU828995	GU829278	GU829791	GU830051	GU830370	-	JQ787019
MM00340	Parascotia	fuliginaria	HQ006954	HQ006154	HQ006862	HQ006253	HQ006347	HQ006436	HQ006505	HQ006583	HQ006672	HQ006764
MM04358	Catocala	sponsa	GU828189	GU828700	GU828495	GU829023	GU829312	GU829816	GU830086	GU830404	GU830688	GU829576
MM05469	Callistege	mi	HQ006950	HQ006150	HQ006857	HQ006248	HQ006343	-	HQ006500	HQ006578	HQ006667	HQ006759
MM05092	Lygephila	pastinum	GU828199	GU828711	GU828506	-	GU829323	-	GU830097	GU830415	GU830699	GU829587
MM04877	Trisateles	emortualis	GU828195	GU828707	GU828502	GU829030	GU829319	GU829821	GU830093	GU830411	GU830695	GU829583
MM00407	Scoliopteryx	libatrix	GU828140	GU828641	GU828439	GU828975	GU829260	-	GU830028	GU830348	GU830643	GU829532
MM00145	Asota	caricae	GU828115	GU828615	GU828413	GU828949	GU829240	-	GU830003	GU830325	GU830624	GU829509
MM01545	Hypena	proboscidalis	GU828165	GU828668	GU828466	GU828999	GU829282	GU829794	GU830055	GU830374	GU830664	GU829553
MM07614	Lophoptera	hemithyris	GU828274	GU828802	GU929772	GU829107	GU829385	GU829879	GU830183	GU830501	GU830759	GU829661
MM00160	Eutelia	adulatrix	GU828122	GU828621	GU828419	GU828956	GU829246	GU829764	GU830010	GU830330	GU830629	GU829516
MM05132	Abrostola	tripartita	HQ006952	HQ006152	HQ006859	HQ006250	HQ006345	-	HQ006502	HQ006580	HQ006669	HQ006761
MM00328	Autographa	gamma	GU828135	GU828636	GU828434	GU828970	GU829256	-	GU830023	GU830344	GU830640	GU829528
MM00152	Acontia	lucida	GU828118	GU828617	GU828415	GU828952	GU829243	GU829763	GU830006	GU830327	GU830627	GU829512
MM04583	Panthea	coenobita	GU828191	GU828702	GU828497	GU829025	GU829314	-	GU830088	GU830406	GU830690	GU829578
MM04601	Deltote	uncula	GU828192	GU828703	GU828498	GU829026	GU829315	GU829818	GU830089	GU830407	GU830691	GU829579
MM09894	Xanthodes	albago	GU828308	GU828844	GU929808	GU829145	GU829412	-	GU830224	GU830535	GU830792	GU829693
MM04543	Cucullia	umbratica	GU828190	GU828701	GU828496	GU829024	GU829313	GU829817	GU830087	GU830405	GU830689	GU829577
MM01162	Amphipyra	perflua	GU828157	GU828660	GU828458	GU828991	GU829275	GU829787	GU830047	GU830366	GU830657	GU829546
MM01542	Brachionycha	nubeculosa	GU828164	GU828667	GU828465	GU828998	GU829281	GU829793	GU830054	GU830373	GU830663	GU829552
MM09267	Diloba	caeruleocephala	KT713813	JN401246	JN401128	JN401364	JN401475	-	JN401678	JN401784	JN401887	JN400982
CWM-95-0471	Condica	vecors	GU828061	GU828550	GU828352	GU828895	GU829194	-	GU829941	-	GU830581	GU829457
MM00005	Panemeria	tenebrata	HQ006956	HQ006157	HQ006863	HQ006254	HQ006349	HQ006437	HQ006506	HQ006584	HQ006673	HQ006766
MM05114	Pyrrhia	umbra	GU828200	GU828712	GU828507	GU829034	GU829324	GU829825	GU830098	GU830416	GU830700	GU829588
MM05153	Actinotia	polyodon	GU828202	GU828714	GU828509	-	GU829326	GU829827	GU830100	GU830418	GU830702	GU829590
MM01170	Apamea	crenata	GU828158	GU828661	GU828459	GU828992	GU829276	GU829788	GU830048	GU830367	GU830658	GU829547
MF-05-0053	Diaphone	sp	GU828076	GU828571	GU828372	GU828913	GU829206	GU829738	GU829960	GU830285	GU830591	GU829475
MM01651	Hoplodrina	octogenaria	HQ006953	HQ006153	HQ006860	HQ006251	HQ006346	HQ006434	HQ006503	HQ006581	HQ006670	HQ006762
MM04752	Noctua	fimbriata	GU828194	GU828705	GU828500	GU829028	GU829317	GU829820	GU830091	GU830409	GU830693	GU829581
MM01048	Lymantria	monacha	GU828152	GU828655	GU828453	GU828986	GU829270	-	GU830042	GU830361	GU830654	GU829542
MM06740	Leucoma	salicis	GU828232	GU828748	GU929722	GU829062	GU829347	-	GU830132	GU830449	GU830719	GU829611
MM01776	Nola	aerugula	GU828167	GU828670	GU828468	GU829001	GU829284	-	GU830057	GU830376	GU830665	GU829555
MM00135	Nycteola	degenerana	GU828113	GU828612	GU828410	GU828946	GU829238	GU829760	GU830000	GU830323	GU830621	GU829506
MM00107	Pseudoips	prasinanus	GU828101	GU828600	GU828399	GU828934	GU829229	GU829754	GU829989	GU830312	GU830611	GU829496
MM06650	Earias	clorana	GU828231	GU828747	GU929721	GU829061	GU829346	GU829845	GU830131	GU830448	GU830718	GU829610
MM03713	Arctia	caja	GU828185	GU828693	GU828489	-	GU829305	GU829813	GU830080	GU830398	-	GU829573
AM-94-0396	Cisseps	fulvicollis	GQ283518	GU828535	GU828337	GU828881	GU829181	GU829722	GU829926	-	GU830570	GU829442
06-srnp-35191	Pseudophaloe	troetschi	GU828046	GU828534	GU828336	GU828880	GU829180	-	GU829925	GU830258	GU830569	GU829441
MM07612	Nyctemera	baulus	-	GU828801	GU929771	GU829106	GU829384	-	GU830182	-	GU830758	GU829660
MM00154	Dysauxes	famula	GU828120	GU828619	GU828417	GU828954	GU829244	-	GU830008	GU830328	-	GU829514
MM05671	Coscinia	cribraria	HQ006949	HQ006149	HQ006856	HQ006247	HQ006342	-	HQ006499	KJ723677	HQ006666	HQ006758
MM00858	Spilosoma	lubricipedum	-	KT713831	KT713876	-	-	-	-	-	-	-
	*Sequence retrieved from GenBank and based on a different specimen
