# Supplementary material for: Elusive ditrysian phylogeny: an account of combining systematized morphology with molecular data (Lepidoptera)
Source: BMC Evol Biol. 2015 Nov 21;15:260. doi: 10.1186/s12862-015-0520-0 (PMC4654798; doi:10.1186/s12862-015-0520-0)
Supplement: Additional file 6: — Character matrix. (TXT 218 kb) [file 12862_2015_520_MOESM6_ESM.txt]

xread
535 318
Eriocrania_semipurpurella	000001020000000001010011000100???????000000000000?01000000?0000000000?010100010001010111??????????????1????001000110011100000000000??????????1?21000??000000011000??000000000000?0001?020210001?0000000000000000000100000001000000000000000000000?00002000011000000000000000100000000?001001000??0000??????0?10011???11000000010000001?000??0000011000??2?111000000000?01000020000100?00???0??100010?0????000?0…
Hepialus_humuli	00000000000000000010000???02000010001000000000001210000000?0000000000?000000000101110000001000000000001111000000010001110011110000000001000001131001000000000100001100000001000100021001021000100000000011110000000000000001000000000000010001000100000000011000000000000000100000000?001001000??0000??????0?10022???000000000100100000?10??0000000??0?01??1?00??0000???100?020000100?00???01010001010????000?0…
Andesiana_lamellata	????????????????????????????????????????????????????????????????????????????????????????????????????????????????????????????????????????????????????????????????????????????????????????????????????????????????????????????????????????????????????????????????????????????????????????0??1000??00010?000?0?100110??000000000100000000?00??0100001000?02?11100000?000010000020000100?010??01010001010????000?0…
Lampronia_capitella	00000001?0000000000000110001000010001000000001010012000000?0000000000?0101000000010100100010000100100011000001000110000?0011110000000001130001121000??000000000000???0000001???000001101021000110000011010100?????????1?000?????????????010000000?000??000011000000000010000????????0???1001000??0000??????0?10022???000000010100000000000??00000010010120111020000010??1000020000100?00??001000000010????000?0…
Incurvaria_pectinea	?000100100000000000000110001100010001000000000010010000000?0000000000?010100000111010000001000000000001100000100011002110011110000000001130001031000??0000000010001100000001000000001?01021000110000000000100000000?00100001000010000000001000000000002000011000000000011000100000000?000??0?????0?01?01?0???100110??110000000100000000000??0000001??0?02?111000000010?01000020000100?010?0?1000000010????000?0…
Azaleodes_micronipha	????????????????????????????????????????????????????????????????????????????????????????????????????????????????????????????????????????????????????????????????????????????????????????????????????????????????????????????????????????????????????????????????????????????????????????1001000??0000??????0?10011200000000010100000000000??00000010010120111010000010?1100002000010010110000?00000010????000?1…
Ptyssoptera_alpina/sp.	00000001000000000000000???02000010001000000001010010000100?0000001100?0101000000010100000011000100100011110000000110021100111100000000010?0001141001100000000110001110000001000000001?010210001100000000????0100000100?00001010000000000001000000100000000011000000000010000100000000?001001000??0000??????0?10011211??000001010000001?000??00000010010120111010000010001000?20000100?010?000?00000010????000?1…
Tischeria_ekebladella	00000101000000100001000???02?00010001000000000000012000000?0000000000?00000001000???01010??????????00000??0001000102021100111100?0000001000000??000??1000000????????00000001000000001?01021000000000010011110100000100100001010000000000001000000000000000011000000000010000100000000?001001000??0000??????0?10011200000100001110000000000??0000002101000??11000001000?01000020000000??10??00?00000010????000?0…
Moerarchis_australasiella	10000001010000000010000???12101?00010?00000001010010000100?0000001000?011000000001010000001110000000001100000000011001110011110000000001130001011001100000000010001100000001000001001101021000110000000010000000000000000001010000000000010001000100000000011000000000000100100000000?001001000??0000??????0?100111??11000001010000000000???00001010020010111010000010011000120000100?0110000?00000010????000?0…
Myrmecozela_ochraceella	????????????????????????????????????????????????????????????????????????????????????????????????????????????????????????????????????????????????????????????????????????????????????????????????????????????????????????????????????????????????????????????????????????????????????????1001000??0000??????0?100111??110000010100000000000??000000100?001?111010000000011000020000100?0111000?00000010????000?0…
Gerontha_acrosthenia	????????????????????????????????????????????????????????????????????????????????????????????????????????????????????????????????????????????????????????????????????????????????????????????????????????????????????????????????????????????????????????????????????????????????????????1001000??0000??????0?100111??110000000100000000000??00000010010120111010000000011000020000100?0110000?00000010????000?0…
Metapherna_salsa	????????????????????????????????????????????????????????????????????????????????????????????????????????????????????????????????????????????????????????????????????????????????????????????????????????????????????????????????????????????????????????????????????????????????????????1001000??0000??????0?100111??00000001010000002?000??00000020010111111000000010011000020000100?0110000?00000010????000?0…
Harmaclona_cossidella	????????????????????????????????????????????????????????????????????????????????????????????????????????????????????????????????????????????????????????????????????????????????????????????????????????????????????????????????????????????????????????????????????????????????????????0????????00?10?0?????100110?????000001100000000000??0000000??0??1?111000001000011000?20000100?0110000?00000010?????????…
Agnathosia_mendicella	10000000010000000000000???01001??00???00000001010010000100?0000000000?011010000001010000001110000000001111000100011002110011110000000001130001021001100000000010001110000001000000001101021000110000000011000000001000110000010000000000000000001000000001010?00000000111000100000000?001001000??0000??????0?100111??110000010100000000000??00000010010120111010000010001000020000100?0110000?00000010????000?1…
Scardia_boletella	10000001010000000000000???02000110011000000001020010000100?0000001000?011000000001010000001110000000001100000000011002110011110000000001130001021001100000000010001100000001000001001101021000110000000010000000000000000001010000000000010001010100000000011000000000000100100000000?001001000??0000??????0?10011200000000010100000000000??000000100101201110100000100?1000020000100?011?001000000010????000?0…
Nemapogon_variatellus	1000000101000000000000000001000100011000000001010010000100?0000000000?011000000001010000001110000000001110000100011002110011110000000001100001021001100000000010001110000001000000001101021000110000000010000000000100100001010000000000010001000?00000000011000000000000100100000000?001001000??0000??????0?100111??11000000010000000000???00000010010120111010000010001000020000100?0110000?00000010????000?1…
Tinea_pellionella	10001001110000100000000???120?1?0???0?00000001110012000100?0000000000?010010000001010010001010000000001100000000011001110011110000000001100001111001100000000010002010000001000000001101021000110000000010000000000000110001010000000000010000000100000000011000000000001000100000000?001001000??0000??????0?100111??110000010100000000000??00000010010120111010000010001000020000100?011000??00000010????000?1…
Lindera_tesselatella	100000011100001000?0000???120?1?0???0?00000001010010000100?0000000000?011000000111110000001010000000001111000000011002110011110000000001100001111001100000000010002100000001000000?1110102100011000000001000000000000010000101000000000001000100010000000001100000000?0111001000000?0?00???1000??00????????0?100?11???1?000000100000000000??0000000??0??0??11010000000011000020000100?0110000?00?00?10????000?0…
Edosa_fuscoviolacella	????????????????????????????????????????????????????????????????????????????????????????????????????????????????????????????????????????????????????????????????????????????????????????????????????????????????????????????????????????????????????????????????????????????????????????1001000??0000??????0?100111??110000010100000000000??0000000??200101110100000100?1000020000100?0110000?00000010????000?0…
Hapsifera_luridella	????????????????????????????????????????????????????????????????????????????????????????????????????????????????????????????????????????????????????????????????????????????????????????????????????????????????????????????????????????????????????????????????????????????????????????1001000??0000??????0?100111??110000000100000000000??0000000??20010111010000000011000020000100?0110000?00000010????000?0…
Opogona_sacchari	1000000101000010000010110012001?00000?00000001110011000000?0000001000?011000000111010000001110000000001110000000010001110011110000000001130011121001100000000010001100000001000000001101021000110200000010000000000000100001000000000000010000000000000000011000000000000100100000000?001001000??0000??????0?100111??110000000100100000000??00000010010120111010000010001000010?00100?0110000?00000010????000??…
Erechthias_mystacinella	10000001010000000000000???12000110000?00000001010010000?00?0000001000?000000000111010000001000000000001110000000011001110011110000000001130001021001100000000010001100000001000001001101021000110000000010000000000000100001010000000000010001000100000000011000000000011100100000000?001001000??0000??????0?100111??11?000010100000000000??000000100101201110000000100?1000020000100?0110000?00000010????000?0…
Silosca_licziae	???????????????????????????????????????????????????????????????????????????????????????????????????????????????????????????????????????????????????????????????????????????????????????????????????????????????????????????????????????????????????????????????????????????????????????????1000??00????????0?100??1???1?000000100000000000??00000010010121111010000000011000020000100?0110000?00000010????000?0…
Euplocamus_anthracinalis	???????????????????????????????????????????????????????????????????????????????????????????????????????????????????????????????????????????????????????????????????????????1000000001?01021000110000000010000000000??010???1???????00000010001000?000000000110000000000???00100000000?000??1000??00010?100?0?10011200010000000100000000000??000000100???10111000000000011000020000100?0110000?00000010????000?0…
Psychoides_verhuella	????????????????????????????????????????????????????????????????????????????????????????????????????????????????????????????????????????????????????????????????????????????????????????????????????????????????????????????????????????????????????????????????????????????????????????1001000??0000??????0?100111??110000000100000000000??0000000????1201110200000000?1000020000100?0110000?00000?10????000??…
Dryadaula_bronctotypa	????????????????????????????????????????????????????????????????????????????????????????????????????????????????????????????????????????????????????????????????????????????????????????????????????????????????????????????????????????????????????????????????????????????????????????1001000??0000??????0?1001122211?000000100000000000??000000100????01110100000?0011000020000100?0110000?00000010????000?0…
Phereoeca_walsinghami	10001002010000000000000???11??1?0???0?00000001010022000?00?0000000000?0100100121111100?00010100000000?????000??001????11001111000000000110100?????0110000000????????000000010000000011010210001100000000100000000000001000010000000000000?1000000100000000011000000000010000103020010?0?1001000??0000??????0?100??1??1100000??100000000000??000000100???2?1110100000100?1000020000100?0110000?00000010????000?0…
Eriocottis_fuscanella	????????????????????????????????????????????????????????????????????????????????????????????????????????????????????????????????????????????????????????????????????????????????????????????????????????????????????????????????????????????????????????????????????????????????????????100???0??0000?????????001?1??0?000001010000001?000??0000001001012011?0100?0000011000020000100?0110000?00000010????000?0…
Compsoctena	????????????????????????????????????????????????????????????????????????????????????????????????????????????????????????????????????????????????????????????????????????????????????????????????????????????????????????????????????????????????????????????????????????????????????????0????????00010?110???1001?0??0?0000010100000000000??0000000??0??10011000000010011000020000100?0110000?00000010????000?0…
Acrolophus_pholeter/sp	100000010100000000100?????110?????????00000001110010000100?0000?01000?01100000010100000000110000000000????000010011001110011110000000001100011121001100000000000002000000001000000001001021000110000000010000000000000000001000000000000010000000100000000011000000000010000100000000?00?????????????????????????????????????????????????????????????????????????????????????????????????????????0?????????????…
Acrolophus_popeanellus	?0000001010000001000000???1100011000110000000??1?022000100?0000000000?0110000011010100000011000000000011110000000110011100111100000000011000111210011000000000?0002000000001000110001001021000110000000010000000000000?00001000000000000010000000100000000011000000000000100100000000?00100???0??0000?????????001????0?0000000100010000000??0000000??0??1??11000000000011000020000100?0110000?00000010????000?0…
Arrhenophanes_perspicilla	10001001100000000010???????1100010001000000001010010000100?0000000000?000??0000101010010?011010000011111000000100111021000111100?0000001110001?210011000000000100011?000000100000000?00002101011000000001000000000010000000100000000000001000000010000000001??00000000001000103000000?010??0?????00010?100?10100110??000000000100000000000??0000000??0??1??110000000000110000200001?0?0110001000000010????000?1…
Dahlica_lazuri	10001001100000100010000???01100010001000000001020010000100?0000000000?000000002111010010101101000001111111000000011002100011110000000001110001121001000000000010001100000001000000001001021000110000000010000000000100100001010000000000001000000100000000011000000000010000103010000?01100???0??0000?????????001?2000?00000??100000000000??0000000??0??0??100000?00000?1000020000100?01?0000?00000010????000?0…
Taleporia_tubulosa	10001001100000100000000???01100010001000000001020010000100?0000000000?000000002111010010101101000001111111000000011102100011110000000001110001121001000000000010001100000001000000001001021000110000000010000000000000100001000000000000001000000100000000011000000000010000103010000?011001000??0000??????0?1001?2000?000001010000001?000??0000000??0??0??110000000000?1000020000100?0110000?00000010????000?1…
Melasina_ciliaris	??????????????????????????????0????????????????????????????????????????????????????????????????????????????????????????????????????????????????????????????????????????????1000000001001021000100000000010000000000??000000???????000000010001000?00000000011000000000000100103000000?010??1000??00010?110?0?100110??000000000100000000100??0010000??0??0??100000?0000011000020000100?0110001000000010????000?0…
Acanthopsyche_atra	00001000100000100010000???01100010001000000001020010000100?0000000000?000001002111010010101101000001111111000100011102100011110000000001110001121001000000000011001110000001000000000001021000100000000010000000000000000001000000000000010001000100000000011000000000000100103000000?010????????00010?100???0001????0?0000000000000000?00??0000000??0??0??0??????00?0011000020010100?0110001010000010????000?0…
Canephora_hirsuta	00001000100000100010000???01100010001000000001020010000100?0000000000?000001002111010010101101000001111111000100011102100011110000000001110001121001000000000011001110000001000000000001021000100000000010000000000000000001000000000000010001000100000000011000000000000100103000000?010????????00010?100????001?0??0?0000000?00000000100??0000100??0??0??0??????00?0011000020000?00?0110001010000010????000?0…
Psyche_crassiorella	?0001000100000100010000???01100010001000000001020010000100?0000000000?000000002111010010101101000001111111000000011102100011110000000001110001121001000000000010001100000001000000001001021000110000000010000000000100100001010001000000001001000100000000011000000000000100103000000?010????????00010?110???0001?0??0?0000000100100000?00??0000000??0??0??100000?0000011000020000100?0110001000000010????000?0…
Trigonocyttara_clandestina	00001000100000100010000???01100010001000000001020010000100?0000000000?000000002111010010101101000001111111000000011102100011110000000001110001121001000000000011001110000001000000000001021000110000000010000000000001100001000000000000010001000100000000011000000000000100103000000?01???1000??00????????0?100?10???0?000000100000000100??0000000??0??0??1100000?000?11000020000100?0110001000000010????000?0…
Roeslerstammia_erxlebella	0?00000000000000000000110002000010001000000001010010000000?0000000000?0110000000010001000010000000000001?0000000010002110011110000000001100001121001100000000101001010000001000000001101021002010200000011100000000000100001010000000000010000000000000000011000000000000000100000100?001001000??0000??????0?1001121???000?010100000000000??00000020010110011000001010011000120000100?0110000??1000010????000?0…
Vanicela_disjunctella	0000000100000000000000110002000010001000000001000010000?00?0000000000?0110000000010001000010000000000001?10000000100021100111100000000011000011210011000000001010010100000010000000011010210?2110200010011100000000001100001000001000000010000000000000000000?00000000000100100000000?001001000??0000??????0?10011211??0001010100000000000??00000020010111111000001000011000020000100?010?000?0?000010????000?0…
Amphithera_heteroleuca	???????????????????????????????????????????????????????????????????????????????????????????????????????????????????????????????????????????????????????????????????????????10000000011010210?2010200000011100000000000100001010000000000010000000000000000011000000000000000100000100?001001000??0000??????0?10011222110000010100001000000??0000002001011001100000?010?11000120000100?0110000?1?000010????000?0…
Thereutis_sp	0000000000000000001000110002000010001000000001010010000000?0000000000?0110000000010001000010000000000001?00000000100021000111100000000011100011210011000000001010010100000010000000011010210?2010200000011100000000000100001000000000000010000000000000000000?00000000000100100000100?001001000??0000??????0?10011211??0001001100000000000??00000020010110?11000001010?11000120000100?0110000?0?000010????000?0…
Tinagma_ocnerostomellum	0?0?0001101000000000100???0200001000100000000000???????200?0000020000?000000000001110100000??0?????000????00010001?002110111110000000000????0???0010??0000000110010?00011001000000001110011012000000000011010100000001100000000000000020001000000?000000000110000000000110001000????0?001001000??0000??????0?100111??11000000?10011001?000??0000002000??1001100000000?0?1000020000100?0110000?00000010????000?1…
Bucculatrix_ratisbonensis	0100000100000000000000110022000010001000200001010010001000?0000000000?0101000000010110000011000100100000??0001000100021100111100000120111?0001121001?00000000100000010000001001002001101021000120000000110100100000101100001000001000000010000000000000000011000000000001000100100000?001001000??0000??????0?10011222111001011100?00000000??00000010010?0??100000?1010?11000020000100?0110000?00000010????0002?…
Bucculatrix_maritima	0100000110000000000000110002000010001000000000010010001000?0000000000?0000000000010110000011000100100011110000100100021100111100000120111?0001121001?00000000100000010000001000002001101020??0120000000110100100000001100001000000000000001000000000000000011000000000011000100100000?001001000??0000??????0?10011222111001011100100000000??00000010010?0??100000?1??0?11000020000100?0110000?00000010????000??…
Ogmograptis_sp	0100010210000000000000000001000110001000300001010000001000?0000000000?0????00000011001100011000100100001?0000100010002110011110000000001120001100000??000000000000??010000010000020011010210001200000001101001000000011000010000000000000010000000000000000110000000000111001001?0000?001001000??0000??????0?1001122?11000?101100000000000??00000010010110?11000000000011000020000100?0110000?00000010????000??…
Gracillaria_syringella	0100000100000000000100110001000110001000000001000010000100?0000000000?011000000001011000001000000000001100000000011002110011100000000001000001121001100000000010000010000001000001001101021012010000010010100000000000100000000003000000001000000000000000011000000000011100100000000?001001000??0000??????0?100111??110000010100000000000??00000020010110111000000000?11000020000100?0101000?00000010????000?0…
Phyllonorycter_sorbi	010001020000000000010000000100???00???00000001000012000000?0000000000?01001000000101100000100000000000110000000001100211001110000000000113000111100110000000002??00010000001000001001101021012000000000011110100000101110001000000000000001000000000000000011000000000001010100000000?001001000??0000??????0?100111??110000011100?00000000??000000200??110111000001000?11000?20000100?0110000?00000010????000?0…
Phyllonorycter_apparellus	010001020000000000010000000100???00???00000001000012000000?0000000000?01001000000101100000100000000000110000000001100211001110000000000113000111100100000000002??00010000001000001001101021012000000000011110000000001110001000000000000001000000000000000011000000000000010100000000?001001000??0000??????0?100111??110000011100000000000??00000020010?10?11000001000?11000020000100?0110000?00000010????000?0…
Phyllocnistis_labyrinthella	010001020????????001??000??2?????00???0000000???????????00?0000000000?0?0??000000??????1???????????????????0010?00????0?000000000????????????0??0000??000000?????????000000100000100110102101?010000010010100100000001100000000001000000001000000000000000011000000000001000100000000?001001000??0000??????0?100111??110000000100000000000??000000200???100110000000000?1000020000100?0100?00?00000010????000?0…
Yponomeuta_evonymellus	000000010000000000001011000100011000100000000111001000010100000000000?000000000001010000001010000000001111000000010002100011110000000001000001121001100000000000001110000002000000001101021001010000000011110000000101000001010000000010000000000100000000000?00000000011000100000000?101001000??0000??????0?10011211??0000010100000000000??00000020010110011000000011011000120000100?011000100?000010????000??…
Tanaoctena_dubia	0000000100000000000000000012000011001010000001010210000000?0000000000?000000000001011100001000011110001111000100010002100011110000010001120001131000??0000000010000000000001000000001101021000100000000010100000000101100001010101000010000000000100000000011000000000000000100?00000??00??0?????00010?10??1010011200000000001100000000000??00000010020??0?1100000?001011000020000100?0110000?00000010????000?1…
Cadmogenes_literata	0000000110000000000100000000000010001000000001010010000000?0000001100?00000000000110110000100000001000111100000001000211001111000000000110000111110110000000001100010000000?????????????????????????????????????????????????????????????????????????????????????????????????????????????1001000??0000??????0?1001120000000000010000001?000??00000020010110011000000001001000020000100?0110000?00000010????000?0…
Saridoscelis_issikii	????????????????????????????????????????????????????????????????????????????????????????????????????????????????????????????????????????????????????????????????????????????????????????????????????????????????????????????????????????????????????????????????????????????????????????1001000??0000??????0?1001?211??0000001100000000000??00000020010110111000000011001000120000100?011?000?00000010????000?0…
Scythropia_crataegella	0000000?0????????0??????????00001000100000000???????????0????0000??00?000???0?????????????101000???????????????????????????????????????????????????????????????????????????2010002001101021001110000000010100001100100000001010001000010000000000100010000000?00000000001110100000000?101001000??0000??????0?10011211??0000011100000000000??00000010010110111000001011?11000120000100?0110000?00000010????000?0…
Atteva_punctella	00000000000000100010?0????11000110001000000001010?10000?0100000001000?0110000000010100100010100000100011110000000100021100111100010000010000010210011000000000100011?00000020100000011010110010100000001110100001001100000010101000000100000000001000110000110000000000000101000?00?0?101001000??0000??????0?10011211??00000001000000000010000000020010110011000001010011100120000100?0110000?00000010????000?1…
Prays_fraxinellus	00000001000000000000000???1100001000100000000001001010010100000000000?011000000001010000001010000000001111000100011002110011110000000001000001021001100000000010001110000002000000001101021000000000000111010000000110000000010001000010000000000000000000011000000000000000100000000?101001000??0000??????0?10011211??0000000100000000000??00000020010110111000001000011000120000100?011?000?00000010????000?0…
Argyresthia_conjugella	0000000100000000000000110001000110001000000001010010000100?0000000000?010100000001010000001010000000001110000000011002100011110000000001100001021001100000000010001110000002000000001101021001010000000011110000100101100001000000000020000000000?00000000011000000000000010100000010?101001000??0000??????0?10011211??0000010100000000000??00000020010110?11000001000011000?20000100?0110000?00000010????000?0…
Ypsolopha_dentella	0000000100000000000000110001000010001000000001010010100100?0000000000?000000000001000000001010000010001100000000010002110011110000000001100001121001100000001111001110000002010010001101021001010000000011110000000210000001010100000010000000010000000000011000000000011100100000000?101001000??0000??????0?10011211??000001010000001?000??00000020010110111000000010011000020000100?0110000?00?00010????000?1…
Ochsenheimeria_sp	00000002100000000000?00???11000010001000000000010010000100?0000000000?01001000000102000000100000000000101?0001000110021100111100000000011400011210001000000000100010100000020000000111010210020100000000101000000001001000010100000000200000000001000000000110000000000110001000????????1001000??0000??????0?1001120000000000010000001?000??00000010010?10?11000000000011000020000100?0110000?00000010????000?0…
Plutella_xylostella	0000000100000000000000110001000010001000000001010010000100?0000000000?010100000001000000001010000000001110000000010002110011110000000001101001021001100000000110001000000002000010001101021001010000000011010000000211000001010101000010000000000100000000011000000000000010110000010?101001000??0000??????0?10011211??000000110000001?000??00000020010110111000000011011000?20000100?0111000?00000010????000?1…
Tritymba_pamphaea	0100000?100000000010000???01000110001000000001010010001100?0000000000?011000000????????0?010000000100001?0000000010002110011110000000001120001100000??000000010000??01000001000002001101021000120200000110110000000100?000010000000000000010000000000000000110000000000111001?0?00100?00100???0??0000?????????001?22?1?0000001100100000000??00000010010110111000001001?11000020000100?010?000?00000010????000?0…
Proditrix_tetragona	000000010000001000000?0???0100001000100000?00101001000010??000??00000?0100100000010000000010100000100011100002100100021100111100000000012000011210011000000001100???1001001200001000110102100101000000001001000000010000000100000000001000000000010000000001100000000000100010??10010?101001000??0000??????0?1001?20?0?0000000100000000000??00000020010110111000000001011000020000100?0110000?00000010????000?0…
Doxophyrtis_hydrocosma	00000001000000000010000???01000010001000000001010010100?00?0000001000?010100000001010000001000000010001110000210011002110011110000000001200001121001100000000110001110010012000010001101021001010000000010010000000110000001010001000010000000000100000000011000000000010000100000010?101001000??0000??????0?10011211??000000010000001?000??00000020010110111000000011011000020000100?0111000?00000010????000?0…
Phylacodes_cauta	????????????????????????????????????????????????????????????????????????????????????????????????????????????????????????????????????????????????????????????????00??????0??200001000110002100001000000001111000000021000?001010000000010000000000100000000011000000000001110100000000?101001000??0000??????0?10000212?1000000010000001?000??00000020010110111000000001011000020000100?0111000?00000010????000?0…
Acrolepiopsis_assectella	0000000100000000000000110001000110001000000000010000100100?0000000000?010100000001010000001000010010001110000010011002110011110000000001200001121001100000000110001010000002000010001101021001010000000011010000000210000001010101000010000000000000000000011000000000000000110000000?101001000??0000??????0?10011211??000000010000001?000??00000020010110111000000001011000020000100?0110000?00000010?????00?1…
Orthotelia_sparganella	0000000100000000000000110001000010001000000000020010000000?0000000000?0000000000010110000010000000100011000002100100021100111100000000011300010110011000000001100???00010012000000021101021001010000000011110000000210000001010101000010000010000000000000011000000000011100100000000?001001000??0000??????0?10011211??0000000100000000000??00000010020110111000000011011000020000100?0111000?00000010????000?0…
Glyphipterix_haworthana	0000000100000000000000110001000010001000000000010000100100?0000000000?010100000001010010001000010010001110000010011002110011110010000000???001011000??0000000010001100000002000010001101021001010000000011010000000211100001010001000010000000000000000000011000000000011000100000000?101001000??0000??????0?10011211??000000010000001?000??00000020010110?11000000001011000020000100?0110000?00000010????000?1…
Heliodines_nyctaginella	00000001100000000010000???01000110001000000001010012000100?0000000000?011??000000101000000101000000000101?0001000111021100111100100000011000011210011000000000100010000000020000000011010010??0?00000000110100001001311000010?0?010000210000000000000110000110000000000101001000000?0?111001000??0000??????0?1001122211000000010000001?000??00000020010110?11000000001011000020000100?0110000?00000010????000?0…
Bedellia_somnulentella	0?000102100000000001000???01000010001000000000010000000?0100000000000?01100001000101?0000010101000000000??0001000110021100111100001000011000010210011000000000100000000100020000020011010010?0010000010011110000100111000000000000000021000000000000011000011000000000000000100000000?101001000??0000??????0?100111??110000011100000000000??0000002001011011100000?000011000020000100?0110000?00000010????000?0…
Lyonetia_clerkella	0?000002000000000010000???12000010001000200001110212000100?0000001100?011000000001011000001010010010001111000010010002100011110010000001100001121000100000000010001110000002000000101101021010110000000011110100000001100001000000000021000000000000001000010?00000000001000100000000?101001000??0000??????0?1001122211000?1??100000000000??00000010010110?11000000010011000?20000100?01?0000?00000010????000?1…
Leucoptera_malifoliella	0?0001020000000000010011000100???0????00000001000000000?0100000000000?011000010001001000001010100000001100010100011102110011110000010001100001121001100000000010001110000002000000001101021010100000000011110000000111100001000000000021000000000000001000011000000000000000100000000?101001000??0000??????0?1001122211000?1??100000000000??000000100??????100000?0?00011000020000100?0111000?00000010????000?0…
Piestoceros_conjunctella	???????????????????????????????????????????????????????????????????????????????????????????????????????????????????????????????????????????????????????????????????????????????????????????????????????????????????????????????????????????????????????????????????????????????????????????1000??00????????0?100?10???1?00000010000001?000??000000200???1??11000001000011000020000100?011?000?00000010????000?1…
Heliocosma_argyroleuca	0000?0010000000100100011000100001101110010000101001010010??0000021100?010000000111010000001010000000001111000000010002110011110010000001100001111001000000000111001110000001000000021101011000010000010011010000000210100001010100000000001000000000000000011000000000000011100000000?101001000??0000??????0?100112?2?1000000010000001?000??00000020010010011000000001001000120000100?0110000?01000010????000?0…
Ethmia_pusiella	00000001000000100000000???01000010001100000001000012100000?0000001100?0000000000010100000010100000100011100000000100021000111100000100011200011211011000000011100021100000020010000010010010?0010200011011011000000100100001000000000020000000000110000000011001100000000000100000000?101001000??0000??????0?1001120?000000010100000000000??0000002101011111100000000?001000020000100?011100??00000010????000?0…
Depressaria_pastinacella	00000001000000100000000???01000010001000000001010010000000?0000001100?0101000000010100000010000000100011100000000110021000111100000000011000011210011000000010100011000000020000000010010010?0010210010011010000000210000001000000000020000000000110000000011000000000000000100000000?101001000??0000??????0?10011211??000001010000002?000??00000021010111111000000001001000020000100?0110000?00000010????000?0…
Agonopterix_heracliana	00000001000000100000000???01000010001000000001010012000000?0000001000?0101000000010100000010000000100011100000000110021000111100000000011000011210011000000010100011100000021000000010010010?0010210011011010000000210000001000000000020000000000110000000011000000000000000100000000?101001000??0000??????0?10011211??000001010000002?000??00000021010111111000000001001000020000100?0110000?00000010????000?0…
Perittia_obscurepunctella	00000001100000000001000???02000010001000000001000010000000?0000000000?01001001000101000000101000000000110000010001010211001111000000000110000112100110000000001000000000000200000000?0010010?00002000110110110000000011000010000000000210000000000?0002000010?00000000000000100000000?101001000??0000??????0?10011200000000010100100000000??00000021010010111000000001001000020000100?0110000?01000010????0???0…
Elachista_argentella	00000102100000000001000???02100010001000000000000100000000?0000000000?01001001000101000000101001001000110000010001010211001111000000000113000112100110000000?0100000000000020000000010010010?0000200011011110000200101100001000000000020000000000110011000000?111000000000110???????13??1001000??0000??????0?10011???110000010100000000000??00000011010?10111000000001001000020000100?0110000?00000010????000?0…
Anchinia_daphnella	00000001000000100000000???01000010001000000001000012000000?0000000000?0101000000010100000011100100100011100000000110021000111100000000011000011211011000000010100011100000021000020010010210000102000110110100011101000000010000000000200000000001000100000110111000000000010???????0???1001000??0000??????0?10011210?00000000100000000000??0010002101011111100000000100100?020000100?0110000?00000010????000?0…
Cryptophasa_rubescens	00000000000000?0101000100101000010011100000011010010000000?0000000000?0100100000010100000010000000000011110000000110021000111100000000011000011?1101101000001010001010000002000000001001011000010200011011010110000100100001010100000020000100000100000000011000000000000000100000000?100????????00010?100????001?0??0?0000000100000000000??00000011010110111000000001001000020000100?0110?01000000010????000?0…
Scythris_limbella	00000001000000100000000??001000010001100000101010010000100?0000000000?00000000000???0??00011100000100011110000000100021000111100100000011000011?120110100000101000??00000002000000001001021000010200011011011000000101100001000010000021000000000?00000000011000000000000000100000000?101001000??0000??????0?1001120000000001010000001?000??00000021010111111000000001001000020000100?0110000?00000010????000?0…
Diurnea_fagella	0000000100000010000100110001000010001100000001000010000000?0000000000?0000000000010100000010000000000011101000000110021000111100000000011000011210011000000010100021100000020000000010010010?0010200010011011000000110100001010000000020000000000100000000011000000000100000100000000?101001000??0000??????0?1001120000000000010000002?000??0000001100??11111000000001001000020000100?0110001000000010????000?0…
Oecophora_bractella	100000010000001000010011000100001000100000010???????????00?0000000000?01010000000101000000110000000000111100000001000210001111000000000110000112100110000000001000?0?0000002000000001001021000010200010011010000000100100001010100000020000000000100000000011000000000000010100000000?101001000??0000??????0?10011210?00000000100000000000??00000021010111111100000001001000020000100?0110000?00000010????000?0…
Pleurota_bicostella	000000010000001000100011000100001000100000010???????????00?0000000000?0000000000010100000?1????????00011??000???010??21000111100000000011000011210011000000010100020?000000200000000?0010010?00102000100110100?0?00?00100001?????00000200000000001000??000011000000000000000100000000?101001000??0000??????0?10011200000000010100000000000??00000021010111111000000001001000020000100?0110000?00000010????000?0…
Stathmopoda_pedella	00000001000000100010000???02000010001100000101010200000000?0000000000?01001000000101000000100000000000111000000001100210001111000000000110000112100110000000001000110000000?????????????????????????????????????????????????????????????????????????????????????????????????????????????1001000??0000??????0?10011200000000000110000000000??00000021010111111000000001001000020000100?0110000?00000010????000?1…
Pseudatemelia_josephinae	10001000000000?0100?00100101000010001100000001010010000000?00000011010100000000111010000001000000000001111000000011001100011110010000001100001121201100000000011001110100002200000001101011000010200010011010000000100100001010100000020000000000000000000111000000000000010103000000?101001000??0000??????0?10011212?10000010100000000000??0000002101011?111000000001001000020000100?0110000?00000010????000?0…
Lecithocera_nigrana	????????????????????????????????????????????????????????????????????????????????????????????????????????????????????????????????????????????????????????????????????????????????????????????????????????????????????????????????????????????????????????????????????????????????????????100???0??0000?????????001?22?1?0000000100000000000??00000021010111111000000001001000020000100?0110000?00000010????01?10…
Crocanthes_prasinopis	1000000000000000001000110021000010011100000111010010000000?0000011110?00000000000100000000100000000000111100000001?1?11000111100110000111200010?120110100000021000?010000002100000001001021000011200011011010000000000100001000000000020000000000100000000000?00000000000010100000000?10100???0??0000?????????001?22?1?0000000100000000000??0000002101011111?000??0001?01000020000100?0110000?00000?10????01??0…
Batrachedra_praeangusta	00000001000000100010000???02000010001100000101010010000000?0000000000?000000000001010000001000000010001110000000011002100011110000000001100001121001100000001010001000000002000000001001021000010200010011110000200101100001000000000020000000000101101000010?00000000010000100000000?101001000??0000??????0?10011222110000010100000000000??00000021010111111000000001001000020000100?0110000?00000010????000?1…
Coleophora_serratella	0000100110000010000000110001000010011000000000010200100200?0000000000?010100000101010000001000000000001111000000011002100011110001000001130001011001100000000010001010000002000000001101021000000200010011110100000101100001000000000020000000000100000000011000000000001000103000000?111001000??0000??????0?10011???110000001100000000000??00000021010010111000000001001000020000100?0110000?00000010????000?0…
Mompha_conturbatella	0000000100000010000000110001000010001000000001010010000000?0000000000?0100100000010110000011000000000011000001000110021100111100000000011000010210011000000000100010000000021000000010010210000102000100110100000001011000?1000000?00020000000000100000000000?00000000000010100000000?101001000??0000??????0?10011212?10000010110000000000??0000002101011?111000000001001000020000100?0110000?00000010????000?0…
Hypatopa_binotella	????????????????????????????????????????????????????????????????????????????????????????????????????????????????????????????????????????????????????????????????????????????????????????????????????????????????????????????????????????????????????????????????????????????????????????1001000??0000??????0?10011200000000010100000000000??0000002101011?111000000001001000020000100?011000??00000010????000?0…
Pterolonche_inspersa	00000001000000??00?000????0?00001001100000000??????????200?0000000000?000000000001010000001?00000000001110000000011002100011110000000000???001?01000??00000000100010?000000200000000??010210000102000110111110000000?0100001000000000020000000000?00000000011000000000001000100000000?101001000??0000??????0?10011211??0000010100000000000??0000000??0?00??11000000001001000020000100?0110000?00000010????000?0…
Holcopogon_bubulcellus	10000001000000??0010??????010000100?????????????????????00?0000000000?0????0000001010000?01??00????00011110001000110021000111100000000011000011210011000000000100010???00002000000001101021000010200010011110000000?000000010?0?0000002000000100010000000001100000000000000010000???0?101001000??0000??????0?10011211??0000000100000000000??0000001100?01?1110000?0001001000020000100?011?000?00000010????000?0…
Anatiplora_basiphaea	????????????????????????????????????????????????????????????????????????????????????????????????????????????????????????????????????????????????????????????????????????????????????????????????????????????????????????????????????????????????????????????????????????????????????????100???0??0000?????????001?21???0000000110000000000??00000021010111111000000001001000020000100?0110000?00000010????000?0…
Oegoconia_deauratella	10000001000000100010000???010?1?0???0?00000001010010000000?0000000000?000000000101010000001?0000000000111100010001100110001111000000000110000112100110000000?01000??000000020000000011010010?0010200010011011000000100100001010100000020000000000100000000011000000000000000100000000?101001000??0000??????0?10011222110000000100000000000??00000021010111111000000001001000020000100?0110000?00000010????000?0…
Acria_emarginella	00000000000000?00000???????10000100010??????????????????00?0000000000?0????000000101000????????????????????001000100021000111100?0000001100001121001?0000000?0100010???0000200000000??0?021000110200011011011000000?001000010?0?00000020000000000?0000000001101100000100000?????????????1001000??0000??????0?1001121???0000000100000000000??00000021010111111000000001001000020000100?0111000?00000010????00020…
Sorhagenia_janiszewskae	0000000100000010000000110001000010001000000001010010000000?0000000000?0100100000010100000010000000000011110000000110021100111100000000011000011210011000000000100010000000020000000010010010?0010200011011011000000101100001000000000020000000000100000000000?00000000000000100000000?101001000??0000??????0?10011211??000001011000001?000??00000021010?11111000000001001000020000100?011?000?00000010????000?0…
Limnaecia_phragmitella	000000000000001000000?0???01000010001000000001000010000000?0000000000?0000000000010100000010000000000011100001000110021000111100000000011000011210011000000000100011000000020000000010010010?0010200011011011000000111100001000000000020000000000100000000000?00000000000000100000000?101001000??0000??????0?10011211??0000010110000000000??00000021010111111000000001001000020000100?011000??00000010????000?0…
Cosmopterix_pulchrimella	0000010200000010000100110002000010001000000001010010000000?0000000000?0000000000010100000010000000000011100000000100021100111100000000011000011210011000000000100011000000020000000010010010?0010200011011011000000101100001000000000020000000000?00000000000?00000000000000100000000?101001000??0000??????0?10011???110000010100000000000??00000021010?11?11000000001001000020000100?0110000?00000010????000??…
Chrysoesthia_drurella	00000002000000000001000???01000010001000000001000010000000?0000000000?011000000001000000001000000010001110000100010002100011110000000011120001121000??0000000010000010000002200000001101011000010200011011011000000101100001000000000021000000000?00000000000?00000000000000100000000?101001000??0000??????0?10011211??000000010000001?000??00000021010010111000000001001000020000100?0110000?00000010????000?0…
Anacampsis_populella	00000001000000100001000???01000010001000000001000010000000?0000001100?0000000000010100000010000000100011100000000100021000111100000000011300011210011000000010100011101000022000000011010010?0010200011011010000000100000001000000000020000000000100000000011000000000000010100000000?101001000??0000??????0?10011211??000000010000001?000??00000021010111111000000001001000020000100?011?000?00000010????000?0…
Dichomeris_juniperella	00000001000000100010000???12000010001000000001100010000000?0000001100?01100000000101000000100000001000111?0000000110021000111100000000011200011210011000000000100022101000020000000011010010?0010200011011010000000100100001000000000020000000000100000000011000000000000010100000000?101001000??0000??????0?10011211??000000010000001?000??000000210101111110000?0001001000020000100?0110000?00000010????000??…
Pexicopia_malvella	00000001000000100000000???01000010001000000001000010000000?0000001100?010010000001010000001000000010001110000000011002100011110000000001120001121001100000001010000010000002200000001101011000010200011011110000000100100001000000000020000000000100000000011000000000000010100000000?101001000??0000??????0?1001120000000001010000002?000??00000021010111111000000001001000020000100?0110000?00000010????000?0…
Homadaula_anisocentra	00000001000000000010000???01000010001110000001010012000100?0000000000?000000002001010000001010100000001111000000010002100011110010000101100001121001100000000000002110000001100000001101021000000100010010010000000100000001000000000000010001000100000000011000000000000100100000000?001001000??0000??????0?100111??000000000100000000000??00000020010110011000000001001000020000100?0110?00?00000010????000?0…
Homadaula_myriospila	00000001000000000010000???01000010001110000001000012000100?0000000000?000000002001010000001010100000001111000000010002100011110010000001100001121001100000000000002110000001000000001101021000010000000010010000100100000001000000000000010001000100000000011000000000000010100000000?001001000??0000??????0?100111??000000000100000000000??000000200101100110000?0001?010??020000100?0110000?00000010????000?0…
Heteropsyche_sp	201?0000100000000011000???02020010001000000000010010000000?000000110100000000000010100100010000001100011000001000100021101111110000100011000011112211000000100000000?000000100000000010102101000000001001011000000010010?001000000000000001000000000000000011000000000010000100020000?000??0?????00?10?110?10100110??0000000??100100000000??0000000??0??0??1?000??0001001000020000100?01100011000000?0????01?1?…
Cyclotorna_sp	20110000100000000001000???01000010001000000001010010100000?0010001111001100000000100001000100000020000110000010001??????11111111?001000112000????221100000010????????0000001???00000?????2101310????????????????????????00001?0??0????00?01????????????????????????????1000010002???????1001000??0000??????0?10011222110000001100000000000??0000000??0??0??1000???0000011000020000100?0110?01020000010????000?0…
Doratopteryx_steniptera_(=plumigera)	????????????????????????????????????????????????????????????????????????????????????????????????????????????????????????????????????????????????????????????????????????????????????????????????????????????????????????????????????????????????????????????????????????????????????????0??0?????00?10?100?10100?10??00000000000000000000110?000000??0??0??0??????0001000000020000?00?0111001010000010????0????…
Staphylinochorus_flavida	????????????????????????????????????????????????????????????????????????????????????????????????????????????????????????????????????????????????????????????????????????????????????????????????????????????????????????????????????????????????????????????????????????????????????????0??0?????00?10?100?101001?0??00000000000010000000???0000000??0??0??0??????0001000000020000100?0110001010000?10????000?0…
Megalopyge_lanata	00000000100000000000000???21000010011100000000010010100000?0000??11?0?0100100000010????000110000001000????00010??1??????111111110000000112000????2?120000001?????0??00000001000000001111021003100000010011100000100101100000000000100000000000000100000000011000000000000000100020000?000??0?????00?10?110?10100110??0000000??100000000001000000?00??0??0??10000??0001010000020000100?0110001010000010????01?1?…
Trosia_obsolescens	????????????????????????????????????????????????????????????????????????????????????????????????????????????????????????????????????????????????????????????????????????????????????????????????????????????????????????????????????????????????????????????????????????????????????????0??0?????00010?110?10100110??000000000100?00000001000000000??0??0??1000???0001010000020000100?0110001110000010????000?0…
Apoda_limacodes	00?000001????????010000??????00010?01000000000010000100100?0010001100?0?0??0000001010??00010000000000000??0001000112?21111000011?0000000???000??00?0??00000?001??0???00000010000000001110210031000000000111000000001000000001?0000000000001000000000000000011000000000000000100001000?001001000??0000??????0?100110??110000000100000000000??0000000??0??0??11000000001010000020000100?0110001100000010????000?0…
Strigivenifera_venata	????????????????????????????????????????????????????????????????????????????????????????????????????????????????????????????????????????????????????????????????????????????????????????????????????????????????????????????????????????????????????????????????????????????????????????0??0?????00010?110???100110??000000000100000000000??0000000??0??0??11000000000010000020000100?0110001?10000010????01?1?…
Doratifera_vulnerans	00?00000100000000010000???21000010001000000000010000100100?0010001111001010000000?????1000110000000000110?00010001??????11000011?0000000???000??1020??000001?????0???00000010000010001100210031000000000111100000000001000001?0000000000001000000000000000011000000000000000100001000?000??100???00?10?000?0?100110??010000000100000000000??0000000??0?????11000000000010000020000100?011?101100000010????01?0?…
Dalcerides_ingenita	????????????????????????????????????????????????????????????????????????????????????????????????????????????????????????????????????????????????????????????????????????????????????????????????????????????????????????????????????????????????????????????????????????????????????????0??0?????00010??1????100?10???0?000000100000000000??0000100??0??0??100000?0001000000020000100?0110001110000010????01?0?…
Anticrates_suffusa	00100000100000000010000???21000010001000000001000010100100?0010001110?0000000000010100100011000001100011000001000112?211001111000001100114000112100110000001021000001000000100000000111102???30000000?001????000000100?000001????0000000001000000?000000000????????????????01000????????1001000??0000??????0?100112020100000001000000000011000000020010110111000000?01011100020000100?0110000?20000010????000?0…
Lactura_pupula	00000000100?00000000000???01000110011100000001010010100?00?0000001100?01001000000110021000100000010000111100000101000211001111000000000113000101102110000001010000021000000?????????????????????????????????????????????????????????????????????????????????????????????????????????????1001000??0000??????0?100112000000000011000000000010000?000200101100110000000010?1100020000100?0110001?00000010????000?0…
Heterogynis_penella	00010000100000000001000???21000010011100000001010010000000?000001000120110001010011000100010000001100011110001000100021000111100000000011200011220011000000?01000010000????10000000011110210031000000100101000000001001000001????1000000010000000?00000000011000000000000000100000000?000????????00012?100???0001?0??0?0000000100100000000??0000000??0??0??0??????0000011000020000000?0110001000000010????000?0…
Adscita_statices	000100001000000000001?0???01?00010001000000000010010000100?0000?10010?01010000000??????00010000001100011000000000???????00111100000110011400011?120120000000?????0??100000010000000011110010?30000000100110100000001001000001?0000000000001000000000000000011000000000000000100000000?000??0?????00010?010?10100110??00000000010010001?00110001000200101100110000?0?01010000020000100?0111001010000010????01?1?…
Callizygaena_sp.	????????????????????????????????????????????????????????????????????????????????????????????????????????????????0???????????????????????????????????????????????????????????????????????????????????????????????????????????????????????????????????????????????????????????????????????0??0?????00010?000?10100000??00000000000000001?0011000000020010110011000000001011000020000100?011000??00000010????01?1?…
Phauda_mimica	0001000010000000001000110002000010011100000001010010000000?0000000000?011000?000010000100011000001000001?00000000100021100111100?00110011400011210?1100000010?0000101000000????????????????????????????????????????????????????????????????????????????????????????????????????????????????????????????????????????????????????????????????????????????????????????????????????????????????????????????????????…
Histia_flabellicornis	????????????????????????????????????????????????????????????????????????????????????????????????????????????????????????????????????????????????????????????????????????????????????????????????????????????????????????????????????????????????????????????????????????????????????????0??0?????00010?100?10100110??00000000010010001?0011000100020010110?11000000?01011000020000100?0110000?00000010????000??…
Chalcosia_remota	000?000010000000001???0???010001100110??????????????????00??0000?1100?0????0?00001?00010001???????????????000100010000100011110000011001140001??1001200000000???00?????000010000000011??0010?200000001001111?000000?00?000000?0?000000000010000000000000000110000000000000001???????0?0?0??0?????00?10?110?10100110??00000000010010001?0011000100020010110011000000?01011000020000100?0110000?00000010????000?0…
Aglaope_infausta	0001000010000000000000100101000010011000000000010100000100?0000011110?01101000000??????00010000001100011000001000???????001111000001100114000?????0120000000????00???00000010000000011?10210031000000000111?0000000100100000??????????000???????????????????????????????????????????????0??0?????00010?110?10100110??00000000000000001?0011000100010?0??101100000?0?01011000020000100?0110?01000000010????000?0…
Zygaena_filipendulae	00010000100000000000100???01?0001000100?000000010010000100?0000000010?01110000000??????00010000001100011000000000???????00111100000110011400011?120120000000????00??100000010000000011110210130000000100110100000001001000001?00000000000010000000000000000110000000000000001?0100000?00110110?0?0000??????0?100110??00000000010000001?0010000000020010110111000000?01011000020100100?0110?00?00000010????01?0?…
Pryeria_sinica	0000000010000000000010101001000010111100000000000010000100?000000000100111100000011010?0?0100000011000????00011001?0001100111100?00????114000111?001200000000100001??0?000010000000011110210021001000100110?0000000100100000010100000000010000000000000000011000000000010000100020000?000??0?????00010?100?10100110??00000000010000001?001100000000??0??1??1000???0?010?1000020000100?0110001010000010????01?1?…
Synechodes_coniophora	00000001100000000010100???12000010010?00000001010010000000?0000000000?011110010001010??000100000000000111100021001100210001111000000000113000112100110000000001000??000000010000010011010210020100000?0011110000000100000001000000000000010001000000000000011000000000011100100000000?00???????????????????????????????????????????????????????????????????????????????????????????????????????????????????????…
Phycodes_minor	???????????????????????????????????????????????????????????????????????????????????????????????????????????????????????????????????????????????????????????????????????????10000000011110110020100000?0011110000000100000001010100000000010001000100000000011000000000000000100020000?001001000??0000??????0?10011????1000000010010001?000??00000020010110?11000000001001000021010100?0110000?20000010????000?0…
Brachodes_appendiculata	0000000110000000001000110012011?10010?00000001020020000100?0000000000?011110000001010001001000000000001?0?00010001100211001111000000000113?00112?000??000000021000??000000010000000011110210000100000?00111100000001001000010100000000000100010001000000000110000000000100001000????0?000??0?????00010?100?10100111??01000000010000001?000??00001020010010011000000001001000021010100?0110000?20000010????0????…
Sagalassa_valida	????????????????????????????????????????????????????????????????????????????????????????????????????????????????????????????????????????????????????????????????????????????????????????????????????????????????????????????????????????????????????????????????????????????????????????1001000??0000??????0?1001120000000000010000001?000??000000200100101110000000010?1000021010100?0110000??0000010????000??…
Miscera_triphaenoides	0000000010000000001000110012001?10010?00000001010010000100?0000000000?01111000000101000000100000000000110000001001010???0011110000000000????0????000??000000?????0??000000010000100011110210020100000?001111000000010000000101000000000001000100000000000001100000000001010010??????0?0????0?????00????????10100?11???0??0000010001001?000??00000010010010?1?00???00010110000010101?0?0110000?20000010????000?0…
Pennisetia_hylaeiformis	0000000110000000000010110012000010011100000001010012000000?0000000000?010100100101010000001000000000001100000000011002100011100000000001130001121000??00000000110000100000010001010011?1021003010000000011110000100100100001000000000000010001000000000000011000000000011100100000000?000??0?????00010?110?10100110??02000000000000001?000??00000020010010?110000000010?1000020000110?0110?01021000010????000?0…
Zenodoxus_palmii	00000001100000000010000???12001?10011100000001010012000000?0000000000?010100?0000101000000100000000000110000000001100211001111000000000113000112100110000000001100?0000?0??10000010011110210000100000000111?0000100100100001000000000000010001000000000000011000000000011100100000000?00???1000??00????????0?100?11???0??0000010000001?000??0000?010?10010?110000000010?1000020000100?0110000?21000010????01???…
Sesia_apiformis	0000000110010000000000110002000010011100000001010010000000?0000000000?010100100001010000001000000000001100000000011002100011110000000001130001121001100000000011001010000001000001001111021002010000000011110000100100100001000000000000010001000000000000011000000000011100100000000?0011110000?0000??????0?110110??00000000010000001?101??00001010010010?11000000001001000020000110?0110001021100010????01???…
Synanthedon_scoliaeformis	0000000110010000001000110002000010011100000001010010000000?0000000000?010100100001010000001000000000001100000000011002100011110000000001130001121001100000000011000010000001000101001111021002010000000011010000100100100001000000000000010001000000000000011000000000011100100000000?00110100?0?00?0??????0?1101120202000000010000001?000??00001020010110111000000?01001000020000110?01100?102?100010????01?0?…
Paranthrene_tabaniformis	00000001100000000010001001120?????????00000001010010000000?0000000000?01010010000101000000100000000000110000000001100210001111000000000113000112100110000000001100???0?00001000000001111021002010000000011110000100100100001010000000000010001000000000000011000000000011100100000000?00110100?1?00?0??????0?110110??02000000010000001?101000000002001011011100000000101100002?000110?0110?00?21100010????01?0?…
Paysandisia_archon	0000000110000000000010111022000110011100000001010010000000?0000000000?010100100001010000001000000000001110000000011002100000000000000001130011121000100000000010001010000001000000001111021000010000010011110000100100000001000000000000010001000000000000011000000000000000100000000?001001001??0000??????0?1?0?????????100??00000001?000??00000020010010?1000???0002010000001010110?0110000?10100010????000?0…
Synemon_magnifica	0000000110000000000010111022000110011100000001020010000000?0000000000?01010010000101000000100000000000111000000001100210000000000000000?????11121000??0000000010002010000001000001001111021002010001010011110000100100000001000000000000010001000000000000011000000000011100100000000?001001001100000??????0?110110??22000000000000001?000??00001020010110?110000000020?0000001010110?0110?00?10000010????000?0…
Meharia_sp.	????????????????????????????????????????????????????????????????????????????????????????????????????????????????????????????????????????????????????????????????????????????????????????????????????????????????????????????????????????????????????????????????????????????????????????0??0?????00010?110?1010011???000000000100000000000??0000000??0??0??11000000001010000020000100?0110000?00000010????000?0…
Cossus_cossus	0000000110110001000010111002000110011100000001010010000000?0000000000?010100100001010000001000000000001100000000011002100011110000000001100001121001100000000010012110000001000101001101021002110000000010000000000100000001000000000000010001000100000000011000000000011100100000000?001011010??0000??????0?100110??000000000100000000100??00?0100??0??0??110000000010100000010101?0?0110?01010000010????000?0…
Dyspessa_ulula	000000011001000000101010110100001011110000000???????????00?0000001000?0100101001010100000010000000000011000001000110021000111100000000011000011210011000000000??01???0??0??1000101001101021002110000000010000000000100000001000000000000010001000100000000011000000000011100100000000?000??0?????0000????????100110??000000000100000000100??0000100??0??0??100000?00010100??00?010100?0110101010000010????000?0…
Macrocyttara_expressa	0000000110010001000010111002000110011100000001010010000000?0000001000?0101001000010100000010000000000011000000000110021000111100000000011000011210011000000000100020100000010001010011010010?2110000000010000000000100000001000000000000010001000100000000011000000000011100100000000?000????????00010?110???10011200000000000100000000100??0000?00??0??1??110000000010?0000020000100?0110101020000010????000?0…
Ptilomacra_senex	0000000110010001000010100102000110011100000001010010000000?0000000000?010100100001010000001000000000001110000000011002100011110000000001130001121001100000000010012010010011000????1110102100211?000?00010000000000100000001000000000000010001000100000000011000000000011100100000000?000??0?????00010?110?1010011???0000000??100000000100??0000100??0??10111000000002012000020000100?01101010?0000010????001?0…
Phragmataecia_castaneae	?????????????????????????????????????????????????????????????????????????????????????????????????????????????????????????????????????????????????????????????????????0??0??10011000111010210020100000000100000000001000000010000000000000100010001?00000000???000000000111001000000?0?000??0?????00010?010?10100110??000000001200000000100??0000100??0??1??1?00???0002010000020000100?0110001000000010????001??…
Endoxyla_secta	????????????????????????????????????????????????????????????????????????????????????????????????????????????????????????????????????????????????????????????????????????????????????????????????????????????????????????????????????????????????????????????????????????????????????????0????????00010?000???100110??000000001100000000000??0000100??10010112000000002010000020000100?0110001000000010????001??…
Zeuzera_pyrina	00000001100100010000100???02000110011100000001010010000000?0000001100?010100100001010000001000000000001100000000011002100011110000000001100001121001100000000010?12110000001000101001101021002110000000010000000000100000001000000000000010001000100000000011000000000011100100000000?000??1000??00010?000?0?10011???0000000??200000000100??0000100??0??1?1100000?0001010000020000100?0110001000000010????001??…
Cossula_magnifica	00000001101100000010?????????0001001110000000???????????00?0000001000?01010010000101000000100000000000110000021001100?100011110000000001130001121001100000000010011?0000000100010101111102100?1100000000100000000001000000010100000000000100010000000000000110000000000011001000000?0?000??0?????00010?110???1001120000?000001100000000000??0000?00??0??1?11100000000101?000020000100?0110?00?00000010????000?0…
Squamura	????????????????????????????????????????????????????????????????????????????????????????????????????????????????????????????????????????????????????????????????????????????????????????????????????????????????????????????????????????????????????????????????????????????????????????0??0?????00010?100?10100111??000000000100000000100??0000100??0??0??1000???00010?0000021000100?0110001000000010????000?0…
Givira_mucida	000000001011000000100011000200010?01??00000001010000000000?0000000000?000000100001010000000000000000001110000100011002100011110000000001130001121001100000000?2000000000000?????????????????????????????????????????????????????????????????????????????????????????????????????????????0??0?????00010?100?10100110??0000000??100000000?00??0000000??0??0??11000000001010000020000100?0110000010000010????000?0…
Archaeoses_pentasema	???????????????????????????????????????????????????????????????????????????????????????????????????????????????????????????????????????????????????????????????????????????1000001001111021002110000000010000000000210100001010000000000010001000000000000011000000000011100100?????0?0?1001000??0000????????100111??000000000100000000100??0000000??20110011000000001??0000020000100?0110101000000010????000?0…
Idioses_littleri	????????????????????????????????????????????????????????????????????????????????????????????????????????????????????????????????????????????????????????????????????????????????????????????????????????????????????????????????????????????????????????????????????????????????????????0????????00010??10???1001120000000000010000001?100??0000100??0??0??110000000010??000020000100?0110001020000010????000?0…
Dudgeonea_polyastra	????????????????????????????????????????????????????????????????????????????????????????????????????????????????????????????????????????????????????????????????????????????????????????????????????????????????????????????????????????????????????????????????????????????????????????0??0?????0001?01???1?100111??0000000??100000000100??0000100??100101110000000010?0000020000100?0110?01000000010????000?0…
Tortrix_viridana	00000001000000000000100???01000010001100000001000012000100?0000001100?011000000001010000001000000000001110000000011002100011110010000101100001121001100000000011102100100001100000001101021000010000010010110000000100000001010000000000010001000100000000011000000000000010100000000?001001000??0000??????0?1001120000000000010000002??010001000010010110111000000001001000020000100?0110000?00000010????000?0…
Aethes_cnicana	00000001000000000000000???01000010001100000000000012000000?0000000000?000000000001011000001000000000001111000100011002100011110000000001100001121201100000000010102010100001001000001101021001010000010010100000000100000000010100000000010001000000000000011000000000010000100000000?001001000??0000??????0?1001120000000000010000001?2010001000010010110?11000000001001000020000100?0110000?00000010????000?0…
Exapate_congelatella	00000001000000100000000???01000010001100000001000012000100?0000001000?0000000000010100000010000000000011100000000110021000111100100000011000011210011000000000101021?0000001100000001101021000010000010010000000200100000001010000000000010001000100000000011000000000010000100000000?001001000??0000??????0?10011???11000000010000001?201000100?010?10010?11000000001001000020000100?0110000?00000010????000?0…
Aphelia_paleana	00000001000000000000000???01000010001100000001000012000100?0000001100?000000000001010000001000010010001110000000011002100011110010000001100001121001100000000010102100100001100000001101021000010000010010110000000100000001010000000000010001000100000000011000000000000010100000000?001001000??0000??????0?1001120000000000010000001?2010001001010010110?11000000001001000020000100?0110000?00000010????000?0…
Eulia_ministrana	00000001000000100000100???01000010001100000001000012000100?0000001100?0110000000010100000010000000000011100000100110021000111100100000011000011210011000000000101021?0100001001000001101021001010000010010110000000100000000000000000000010001000000000000011000000000000010100000000?001001000??0000??????0?1001120000000000010000001?2010001000010010110011000000001001000020000100?0110000?00000010????000?0…
Olindia_schumacherana	????????????????????????????????????????????????????????????????????????????????????????????????????????????????????????????????????????????????????????????????????????????????????????????????????????????????????????????????????????????????????????????????????????????????????????1001000??0000??????0?1001120000000000010000001??01000000?010010110011000000001001000020000100?0110000?00000010????000?0…
Argyroploce_mygindiana	00000001000000000000100???01000010001100000001000012000100?0000000000?0110000000010100000010000000000011100000100110021000111100000001011000011210011000000000101020?0?????1100000001101021000010000010010110000000100000001010000000000010001000100000000011000000000000000100000000?001001000??0000??????0?10011???00000000010000001?0000001000010010110011000000001001000020000100?0110000?00000010????000?0…
Cydia_nigricana	00000001000000000010100???01000010001100000001000012000000?0000000000?011000000001010000001000000000001110000000011002100011110000000001100001121001100000000010102110000001100000001101021000010000010010000000000100000001010000000000010001000100000000011000000000011000100000000?001001000??0000??????0?100111??00000000010000001?00100010000100101100110000000010010000200001?0?0110000?00000010????000?0…
Choristis_discotypa	????????????????????????????????????????????????????????????????????????????????????????????????????????????????????????????????????????????????????????????????????????????????????????????????????????????????????????????????????????????????????????????????????????????????????????1001000??0000??????0?10011212?1000000010000001?000??00000020010?10011000000001001000020000100?0110?00?00000010????000?0…
Millieria_dolosalis	00000102100000000001000???020000100?1120000000000??0000000?00000000010011000000001001000001??00????000????000100011000110011110000000001100001121011100000000000001010000001010101001?01021001010000010011010000000100100001010000000000010001000000000000000?00000000000000100000000?0?1001000??0000??????0?100?1211??000000010010001?000??0000002101011001100000000100100002?000100?0110000?20000010????000?0…
Prochoreutis_sp.	00000001000000000000000???01010010000?00100001000010010100?0000001100?011000000001010000001010000000001111000000010002100011110000000001100001021001100000000001102100000001000000001100021000010000010011011000000100100001010000000000010000000000000000011000000000010000100000000?001001000??0000??????0?1000020000000000010010001??00??00000021010110011000000001001000021000100?0110000?20000010????000?0…
Choreutis_pariana	00000001000000000000000???01000010000?00100001010010010100?0000001100?011000000001010000001010000000001111000000010002100011110000000001100001021001100000000001102100000001000000001101021000010000010011010000000100100001010000000000010000000100000000011000000000010000100000000?001001000??00?0??????0?100??20000000000010000001??00??00000021010110011000000001001000021000100?0110000?20000010????000?0…
Anthophila_fabriciana	00000001000000000000000???01010010000?00100001000010010100?0000001100?011000000001010000001010000000001111000000010002100011110000000001100001021001100000000001102100000001000000001101021000010000010011010000000100100001010000000000010000000100000000011000000000000000100000000?001001000??00?0??????0?100002???0000000010010001?000??00000021010110011000000001001000021000100?0110000?20000010????000?0…
Brenthia_pavonacella	00000001000000010010001001?101001000??00100001000010010100?0000000000?0110000000010100000010100000000011110000000100021000111100000000011000010210011000000000001021?0?00001000000001101021000010000010011010000000100100001010000000000010000000100000000011000000000000000100000000?001001000??0000??????0?100??2000?000000010010001?000??00000021010110?11000000001001000021000100?0110000?20000010????01?1?…
Wockia_asperipunctella	00000001000001000010000???00010010001000200001010010000000?0000001100?0111000000010100000010100100100011100000000100021000111100000110111200011210111000000000000021000000010100000011010010?1010000010111110000000210100001010000000000000002000000000000011000000000010000110000000?001001000??0000??????0?10011200000000001100000000000??00000010010110011000000001001000020000100?011??00?00000010????000?0…
Urodus_parvula	00000001000000010010000???01010010001000200001010010000000?0000001100?0110000000010100000010100100100011100000000100021000111100000110111200011210111000000000000021000000010010000111010010?1010000010111111000000110100001010000000000010001000000000000011000000000000000110000000?001001000??00?0??????0?10011200000000000100000000000??00000020010110111000000001001000120000100?011?000?00000010????000?0…
Urod._nupponen	00000001100000010010000???01010010001000200001010010000000?0000001100?011000000001010000001010010010001010000000010002100011110000011011120001121011100000000000002100000001211000011101011001010000010111110000000000100001000000000000010001000000000000011000000000000000112100000?001001000??0000??????0?100110??110000000100100000?00??00000010010110011000000001001000020000100?0110?01000000010????000?1…
Schreckensteinia_festaliella	00000001100000000010000???11010010001010200001010010000000?0000021100?0101000000010000000010100100100000??000000010202100011100010011011100001121211100000000211002110000001010000001101021000010000010111010000000210100001000001000000000002000000000000011000000000000000110000000?001001000??0000??????0?10011200000000000100?00000000??00000020010110011000000001?01000020000100?010?000?00000010????000?0…
Epermenia_illigerella	00000001000000000010000???01000110001000200001010010000000?0000001100?00000000000101110000100001001000101?00000001000210001111000000000112000112101110000000000000000000000200000000??01021000010000010011010000001110100001010001000020000000000000000000011000010000000010100000000?101001000??0000??????0?10000???000000010100000000000??00000020010111111000000001001000020000100?0110000?00000010????000?0…
Phaulernis_dentella	00000001?00000000000000???01000010001000000000010010000000?0000000000?01001000000101110000100001001000101?00000001000210001111000000000110000112100110000000000000000000000?????????????????????????????????????????????????????????????????????????????????????????????????????????????1001000??0000??????0?10000???000000010100000000000??00000020010?10111000000001001000020000100?0110000?00000010????000?0…
Tineodes_adactylalis	????????????????????????????????????????????????????????????????????????????????????????????????????????????????????????????????????????????????????????????????????????????????????????????????????????????????????????????????????????????????????????????????????????????????????????1001000??0000??????0?100112?1??000000010010001?000??00?00020010110111000000002001000020000100?0110000?00000010????000?0…
Cenoloba_obliteralis	000000010000000000100?0???01000010001110101001010010000000?0000000000?0110000000010111100010000000100011100000000120020?0011110000000001120001121001100000000100001000000002000000001001021000000000010011010000000100100001010101000010000000000000000000011000000000000000100000000?101001000??0000??????0?10011202010000000100000000000??00000020010?10111000000001001000020000100?0110000?00000010????000?0…
Tanycnema_sp	????????????????????????????????????????????????????????????????????????????????????????????????????????????????????????????????????????????????????????????????????????????????????????????????????????????????????????????????????????????????????????????????????????????????????????1001000??0000??????0?1001?20000000000010010002?000??00100020010110111000000001001000020000100?0110000?00000010????01?1?…
Pterotopteryx_dodecadactyla	00000001000000000000000???01000110001110101001010010000000?0000000000?011000010001011100001000000000001110000100010002110011110000000001100001121001100000000100001010000002000000001001011000000000010011010000000100100001010100000020000000000000000000011000000000000000100000000?101001000??0000??????0?1001120000000000010000001?000??00000020010110111000000001?01000020000100?0110000?00000010????000?0…
Alucita_hexadactyla	????????????????????????????????????????????????????????????????????????????????????????????????????????????????0???????????????????????????????????????????????????????????????????????????????????????????????????????????????????????????????????????????????????????????????????????1001000??0000??????0?1001120000000000010000001?000??00000020010110111000000001001000020000100?0110000?00000010????000?0…
Agdistis_nr_bennetii	????????????????????????????????????????????????????????????????????????????????????????????????????????????????????????????????????????????????????????????????????????????????????????????????????????????????????????????????????????????????????????????????????????????????????????1001000??0000??????0?10011200000000000100000000000??00100020010110111000000000001000020000100?010?000?00000010????01?1?…
Ochyrotica_breviapex	00000000100000000000000???11000110001010000001010000000000?0011021100?01101000???110?0200010000????00000??00010111000?11001111000000000110000102100110000000???0102?100000110000000111010110000000000101110100001001311000010000000000000000000001000100000110100000010000110???????0???1001000??0000??????0?10011???000000000100000000000??00000020010110?11000000001?01000020000100?010?000?20000010????01?1?…
Merrifieldia_baliodactyla	00000000100000000000000???01?00010001010000001010000000000?0000021111101010000000???0?200010000000000000??00000001????11001111000000000112000102120110000000????00??100000012010000011010110000000000101110100000001011000010000010000000000000001000000000110100000010000110???????0???1001000??0000??????0?10011200000000000100?00000000??00100020010110011000000001001000020000100?010?000?00000010????01?1?…
Stenoptilia_veronicae	00000000100000000010000???01?00010001010000001010010000000?0000021111101010000000????0?00010000000000000??0000?001????11001111000000000112000102120110000000????00??100000010000000011010110000000000101110100002001011000010000000000000000000001000000000110100000010000110???????0???1001000??0000??????0?10011200000000000100100000000??00100020010110011000000001000000020000100?010?000?20000010????01?1?…
Imma_sp.	00000001000000000010000???01000011011100000001010010000000?0000011100?0000000000010?0000001010010010001111000000010002110011110010011011120001121001100000000011001100000002000000001101021000000000010011110000000110100001000000000020000000000000000000011000000000000000100000000?101001000??0000??????0?1000020000000000010000002?0010000000020010110011000000001001000020000100?0110000?00000010????01???…
Isonomeutis_amauropa	20000001000000000000000???21000010001110101001010010000000?0000001100?011000000001010000001000000000001111000000011002100011110000000011120001121001100000000010001010000002000000001001021000000000010011100000000100100001000000000020000000000100000000011?00000000000000100000000?101001000??0000??????0?1001120000000000010000001?000??00000010010110111000000001001000020000100?0110000?00000010????000?0…
Phycomorpha_metachrysa	00000001000000000010100???21000010001100000001010010000000?0000001100?011000000001011100001000001110001111000010011002100011110000000000???001121000??0000000?20001010000002000000001001021000010000010011010000100100000001010110000000000000000000000000011000000000000000100000000?101001000??0000??????0?1001120000000000011000002?000??00000020020111111000000001001000020000100?0110000?00000010????000?0…
Phycomorpha_prasinochroa	00000001000000000010100???21000010001100000001010010000000?0000001100?011000000001011100001000001110001111000210010002110011110000000001100001121001100000000?20001010000002000000001001021000010000010011110000000100000001010110000000000000000000000000011000000000000010100000000?101001000??0000??????0?1001?20000000000011000002?000??00000020010111111000000001?01000020000100?0110000?00000010????000?0…
Heterocrossa_eriphylla	00000001000000000010000???21000010011110010001010010000000?0000001100?0110000000010111000010000000000011100001000100?101001110000000000110000111120?000000000?2000101000000???????????????????????????????????????????????????????0?????????????????????????????????????????????????????1001000??0000??????0?10011200000000000100000000000??00000020010110111000000001?01000020000100?0110000?00000010????000?0…
Heterocrossa_iophaea	00000001000000000010000???2100001001111021000101001000?000?0000001100?011000000001011100001000000010001111000010011002100011110000000001100001121001100000000010001010000002000000001001021000010000010011010000000100100001000000000000000000000000000000011000000000000000100000000?101001000??0000??????0?10011200000000000100000000000??00000020010110111000000001001000020000100?0110000?00000010????000?0…
Carposina_autologa	????????????????????????????????????????????????????????????????????????????????????????????????????????????????????????????????????????????????????????????????????????????????????????????????????????????????????????????????????????????????????????????????????????????????????????1001000??0000??????0?10011200000000000100000000000??000000200101100110000000010010000200001?0?0110000?00000010????000?0…
Sosineura_mimica	????????????????????????????????????????????????????????????????????????????????????????????????????????????????????????????????????????????????????????????????????????????????????????????????????????????????????????????????????????????????????????????????????????????????????????1001000??0000??????0?10011200000000000100000000000??00000020010110?11000000001001000020000100?0110000?00000010????000?0…
Hyblaea_puera/fortissima	0000000100000000001010110101000010001?00000001010012001100?0000000000?010100000001011000001000000000001110000010011002100011110000000001100001121001100000000010000010000002000000001000011000010000010011010000000100000001000000000020000001000100000000011000000000000010100000000?101001000??0000??????0?1001????00000000010010002?000??00?00020010010111000000001000000020000100?0110?00?200000?0????01?0?…
Prodidactis_mystica	000000001000000000?0?????????00010011????00??1010010001100?0000001100?1????000000101100000100001000000111000010001200210001111000???00011000011210011000000000100010?00000020000000010010210000100000100111100000001001000010?????0000??00000000??00000000?????????????????0100000000?101001000??0000??????0?100110???0000000010000002?000??000000100200101100000?0001000000020000100?0110001?00000010????000?0…
Thyris_fenestrella	0000000100000????010???????100001001110000000101001000?000?000000??00?0110000000010111100010000000000011000000000110021000111100000000011000011210011000000000100000?000000200000000?000011000000000010010010000000100100001000000000020000000000000000000011000001000000001100000000?001001000??0000??????0?10011200000000000100000000000??0000002001001001100000000100000002000?10110110000?20000?10????0??2?…
Aglaopus_pyrrhata	00000000000000001010000???01000010011100000001010012001000?0000001100?0110100000010111100010000000000011100000000110021000111100000000011000011210011000000000100010100000020000000010000010?0000000010011011000000100100001000000000020000000000000000000011000001000000000100000000?101001000??0000??????0?10011200000000000100100000000??00000020010010011000000001000000020000100?0110000?20000010????01?1?…
Addaea_subtessellata	00000002000000001010000???01?00010011100000001010011001000?0000001100?010010000101011110001000011110001100000000011002100011110000000001100001121001100000000000000000000002000000001000011000000000010111010000000100100001010100000020000000000000000000000?00000000000010100000000?101001000??0000??????0?100112?1??0000000100000000000??00100020010010111000000001001?00020000100?0110000?00000010????000?0…
Rhodoneura_terminalis	0000000000000000001000110021000110011100000001010010001000?0000001100?010010000001011110001000000000001110000000011002100011110000000001100001121001100000000000000000000?0?????????????????????????????????????????????????????????????????????????????????????????????????????????????1001000??0000??????0?10011200000000000100000000000??00100020010010011000000001000000020000110?0110000?00000010????01?1?…
Morova_subfasciata	????????????????????????????????????????????????????????????????????????????????????????????????????????????????????????????????????????????????????????????????????????????????????????????????????????????????????????????????????????????????????????????????????????????????????????1001000??0000??????0?100112???0000000010000002?000??00100020010010111000000001000?00020000100?0110000?00000010????01?1?…
Galleria_mellonella	10000001000000000000100???11000000011110000001010010000100?0000000000?010010000001011010001010000000001110000000011002100011110000000001100001021001100000000010002000000002000000001001011000010000010011210000100100100001010100000020000000000100010000011000000000000110100000000?101001000??0000??????0?10011200000000001100000000000??00100011010010111000010001001100020000100?0110?00?000000?0????01?1?…
Aphomia_sociella	10000001000000000010100???11000010011110000001010012000000?0000000000?010010000001011000001010000000001110000000011001100011110010000001100001121001100000000010002000000002000000001001011000010000010011210000100000100001000100000020000000000100010000011000000000001100100000000?101001000??0000??????0?10011200000000000100000000000??00001011010010111000010001010100020000100?0110?00?00000010????01?1?…
Pyralis_farinalis	10000001000000000010100???01000010010?10000001110012000100?0000000000?010010000001011000001010000000001111000000010001100011110010000001100001121001100000000010001000000002000000001000011000010000010011010000000000100001010100000020000000000100000000011000000000000010100000000?101001000??0000??????0?10011200000000000100000000000??00000021010110111000000001001000020000100?0110000?00000010????01?1?…
Aglossa_pinguinalis	10000001000000000010100???11000010010?00000001010012000000?0000000000?010010000001011000001010000000001111000000011001100011110010000001100001111001100000000010002100000002000000001001011000010000010011210000000000100001010100000020000000000100000000011100000000000000100000000?10???1000??0000??????0?10011200000000000100000000001000000000??10110111000000001001000020000100?0110?00?00000010????01?1?…
Pococera_gelidalis	?000000100100000001010100101000010001110000000010012000000?0000000000?010010000001011000001010000000001111000000010002100011110010000001100001121001000000000010002?000000020000000010000110000000000?0011011000000000100001010100000020000000000100000000011000000000?00000100?????0?1?1001000??00?0??????0?1001120000000000010010001?001000000002101001011100000000100100002?000100?0110000?00000010????01?1?…
Ephestia_kuehniella	?0000001000000000000100???01000010001110000001010012000100?0000000000?010010000001011000001010000000001110000000011002100011110000000001100001121001100000000011002000000002000000001000011000010000010011110000000100100001010100000020000000000100000000010?00000000000000100000000?101001000??0000??????0?1001120000000000010010001?0010000000021010110111000000001000000020000100?0110000?00000010????01?1?…
Eudonia_truncicolella	0???????????????????????????????????????????????????????????????????????????????????????????????????????????????????????????????????????????????????????????????????????????????????????????????????????????????????????????????????????????????????????????????????????????????????????1001000??0000??????0?1001120000000000010010001?000??00000021010110111000000001001000020000100?0110000?00000010????000?0…
Scoparia_ambigualis	00000001000000000000000???01000010001100000001110022000?00?0000001100?0100100000010?1000?010000000000011110000000100011000111100?000000110000112100110000000?01000??0000000?????????????????????????????????????????????????????????????????????????????????????????????????????????????1001000??0000??????0?1001120000000000010010001?0010000000021010110111000000001001000020000100?0110000?00000010????000?0…
Crambus_uliginosellus	????????????????????????????????????????????????????????????????????????????????????????????????????????????????????????????????????????????????????????????????????????????????????????????????????????????????????????????????????????????????????????????????????????????????????????1001000??0000??????0?10011200000000000100?0001?0010000100021010110111000000001001000020000100?0110000?00000010????000?0…
Euchromius_ocellea	00000001100000010010000????100001000110000000101002?000000?0000001000?01000000000101100000101000000000111100000001000210001111001000000110000112100100000000001000000000000?????????????????????????????????????????????????????????????????????????????????????????????????????????????1001000??0000??????0?100?120000000000010010001?000??00020021010110111000000001001000?20000110?0110000?00000010????000?0…
Schoenobius_gigantellus	000000000000000000101011000100001001110000000100001200000100000000000?0110000000010110000010000000000000??0001000100020?001111000000000110000112100110000000000000000000000?????????????????????????????????????????????????????????????????????????????????????????????????????????????1001000??0000??????0?1001120000000000010010001?0011000100011?10110111000000001001000020000100?0110000?00000010????00020…
Musotima_nitidalis	????????????????????????????????????????????????????????????????????????????????????????????????????????????????????????????????????????????????????????????????????????????????????????????????????????????????????????????????????????????????????????????????????????????????????????1001000??0000??????0?1001120000000000010010001?000??00000021010110111000000001001000020000100?0110000?00000010????000?0…
Elophila_nymphaeata	0000000100000000001000110101000010011110000001010012000000?0000000000?00000000000101200000100000000000111100010001000211001111001000000114000111100120000000001000000000000?????????????????????????????????????????????????????????????????????????????????????????????????????????????1001000??0000??????0?1001120000000000010010001?0010000100021010110111000000001001?00020000100?0110000?00000010????000?0…
Cynaeda_dentalis	0000000110000000000010101012000010011100000000010010000100?0000001100?011000000001011000001000000000001100000000011001100011110010000001100001121001100000000010000010000002000000001001011000010000010011110000000100100001010100000020000000000100000000011000000000000000100000000?101001000??0000??????0?1001120000000000010010001?000??00000011010010111000000001001000020000100?011000??00000010????000?0…
Niphopyralis_nivalis	????????????????????????????????????????????????????????????????????????????????????????????????????????????????????????????????????????????????????????????????????????????????????????????????????????????????????????????????????????????????????????????????????????????????????????0??1000??00010?000?0?1001????000000001100000000000??0000000??101???11000000001001000020000100?0110000?00000010????000?0…
Evergestis_forficalis	00000001000000000000100???01000010001010000001010012000000?0000001100?000000000001001010001000000000001110000000010002100011110010000011120001121001100000001011000000000002000000001001011000010000010011010000000100100001010100000020000000000100000000011000000000000020100000000?101001000??0000??????0?1001120000000000010010001?000??00100021010110111000000001001000020000100?0110000?00000010????000?0…
Hellula_undalis	00000001001000001010100???11000010011100000001010010000000?0000001100?0100100000010110000010000000000011100000000120001000111100000000011200011210011000000010100000000000020000000010000110000100000100110100000001001000010101000000200000000001000000000110000000000000001000000?0?101001000??0000??????0?1001120000000000010010001?000??00000021010110111000000001001000020000100?0110000?000000?0????000?0…
Eurrhypara_hortulata	00000001000000000000100???01000010001010000001010012000000?0000001000?000000000001011000001000000000001110000000010002100011110010000001120001111001100000001011000000000002000000001000011000010000010011010000000100100001010100000020000000000100000000011000000000000010100000000?101001000??0000??????0?1001120000000000010010001?000??00100021010110111000000001001000020000100?0110000?00000010????000?1…
Pleuroptya_ruralis	00000001000000000000100???11000010001010000001010012000000?0000001100?000000000001011000001000000000001111000000010002100011110010000001120001111001100000001010000000000002000000001001011000010000010011210000000100100001010100000020000000100100000000011000000000000010100000000?101001000??0000??????0?1001120000000000010010001?000??001000210101101110000000010?1000020000100?0110000?00000010????000?0…
Mimallo_amilia	???????????????????????????????????????????????????????????????????????????????????????????????????????????????????????????????0???????????????????????????????????????????200000000??0?0110001?01000100111100000000001000010000000?0020110001000100000000011000000000011100103000010?100??0?????00010?011110100110??000000001100000000000??0000000??200?0?110000000010120010200001?110110100?10000010????01?0?…
Cicinnus_melsheimeri	0000100000100000101000111001000010111100000001010012001000?0000001000?01001000000101101000100000000000111000000001000110001111000000000110000113100101000000010000001000000200000000??0?0110000?01000100111100000000001000010000000?0020110001000100000000011000000000011100103000010?110??0?????00010?011110100110??000000001100000000000??0000000??200101100000?0001012001020000100?0110100?20000010????01?0?…
Lacosoma_chiridota	0000100000000000101000111001000010011100000001010012001000?0000000000?01001000000101101000100002000000111000000001000110001111000000000110000113100101000000010000001000000?????????????????????????????????????????????????????????????????????????????????????????????????1030????????0??0?????00010?110?10100110??000000001100000000000??0000000??0??1??100000?00010?2001020000100?0110100?10000010????01?1?…
Colussa_varia	00000000000010000010000???20?00011011100000000011100100100?0000??1111000000000000??????00010000????100????0001000???????00111100000111011400011?120120000000?????0??00000002200000001001011000000000000111110000000100100001000000000020000000000100000000011000000000000000100000000?100??0?????00?11?10101110?110??000000000100000000000??0000000??0??1011100000000101200102000010110110100?10000010????01?0?…
Poecilocampa_populi	00000000000010000010100???20?00010011000000000010000100100?0000??1111000000000000??????000100002111000????0000000???????00111100000110011400011?120120000000?????0??00000002200000000101021000000100011111111000000100000001000000000020000000000000000000011000000000000010100000000?100??0?????00010?101010100110??000000000100010000000??00?1000??0??1?1110010000010?200102000010110110100?10000010????01?0?…
Lasiocampa_quercus	00000000000010000010100???01?00010011000000000000010100100?0000??0011000000000000??????000100002000000????0000000???????00111100000110011400011?120120002000?????0??00000002200000000001021000000000011111111000000100000001000000000020000000000000000000011000000000000000100000000?100??0?????00010?101010100110??000000000100010000000??00?2000??0??00?1100100000100000001000010110110?0??10000010????01?0?…
Panacela_lewinae	00000000000010000010000???21?00010011001000000001100100100?0000??1111000000000000??????00010000211110011110000000???????00111100100110011400011?120120001000?????0??000000022000000000000010?0000000011?11011000000310100001000000000020000000000000000000010?00000000000000100000000?100??0?????00010?100?10100110??000000000100000000000??0000000??0??0??100000?00010020000200001011011010??10000010????01?1?…
Bombyx_mori	00000001000010010010100???01000010011000000000000110100200?0000000001000000000000??????00010000200010011110001000???????00111100000111011400011?120120000010?????0??00000002200000000001011000000000001111111000000100000001000000000020000000000100000000011000000000000000100000000?100??0?????00010?100?10100000??000000000000000000000??0000003000??0??100000?000100000000000010110110100?10000000????01?0?…
Endromis_versicolora	00000001000010010010000???10?00010011000000000001100100100?0000?00001000000000000??????00010000200010011110000000???????00111100000110011400011?120120000110?????0??000000022001010000000010?0000000011111111000000100100001000000000020001002000100000000011000000000000010100000000?100??0?????00010?100?10100110??000000000100000000000??0000000??1001011?0000?00010020000?000010110110101?10000010????01?1?…
Aglia_tau	0000000000001001001000110010?00010011100000000000100200100?0000?00001000000000000??????00010000211110011110000000???????00111100100111011400011?120120000000?????0??000000022000000000011010?0000000011111111000000100100001000000000020000000000000000000011000000000000010100000000?100??0?????00012?1?1010100200???10000000100000000000??0000000??0??0??11000000001002000010?0010110110001?10000100????01?0?…
Carthaea_saturnioides	00000001000010000010100???21?00010011100000100010010100000?0000?01101000000000000??????000100002000100????0001000???????00111100000111011400011?120120000010?????0??00000002200000000000011000000000011111011000000100000001000000000020000000000100000000011000000010000010100000000?100??1000??00011?10100?100110??000000000100000000000??0000002001001011100000000100000002000010110110100?10000000????01?1?…
Lemonia_dumi	00000000000010020010100???00?00010011100000000000100100000?0000??0011000000000000??????00010000200010011110001000???????00111100000111011400011?120120000000?????0??00000002200100000000021000000100011011111000000100100001000000000020000000000000000000011000000000000010100000000?100??0?????00011?101011100110??000000000100000000000??0000000??1000??1100000000100000001000010110110100?10000010????01?1?…
Brahmaea_japonica	0000000000001000001010110010000010011101000000000100100000?0000020011000000000000110???00010000200010?????0000000???????001111001001110114000????20120000110?????0??0000000200000000?0010010?0000000011111?110000002201000010000000000200000000001000000000110000000000000100000????0??????????????????????????????????????????????????????????????????????????????????????????????????????????????????????????…
Laothoe_populi	00000020000010010010100???00?00011011001000000001100100000?0000000001000000000000??????00010000200010011110001000???????00111100100110011400011?120120000110?????0??000000022000000000000010?0000000011111111000000100100001000000000020000000000100000000011000000000000010100000000?1011111?00?0010??????0?100110??000000000100000000000??0000001001000??1100000000100200002000010110110000?10000000????01?0?…
Sphinx_ligustri	00000020000010010010100???00?00011011001000000001100100000?0000000001000000000000??????00010000200010011110001000???????00111100100110011400011?120120000110?????0??000000020000000000000011?0000000010011011000000100100001000000000020000000000000000000011000000000000010100000000?1011111000?0010??????0?10?110??000010000100000000000??0000002001001011100000000101200002010010110110100?10000000????01?0?…
Hyles_gallii	00000020000010010010100???01?00011011001000000001100100000?0000000001000000000000??????00010000200010011110001000???????00111100100110011400011?120120000110?????0??000000020000000000000011?0000000010011011000000100100001000000000020000000000100000000011000000000000010100000000?1011111000?0010??????0?100110??000010000000000000000??00000020011010011000000001012000020100101101??100?10000000????01?0?…
Acherontia_atropos	00000020000010010010100???00?00011011001000000001100100000?0000000001000000000000??????00010000200010011110001000???????00111100100110011400011?120120000110?????0??000000020000000000000011?0000000010011011000000100100001000000000020000000000100000000011000000000000010100000000?1001111?0??0010??????0?1?1110??000010000100?00000000??00000020010010011000000?0101200002010010110110000?10000000????01?0?…
Axia_margarita/vaulogeri	00000000000000010010101?0121000010001000000000?10??0000?0120000000000?01??10000001001010001?00022000001111000000010002110011110000010?011400001312?12000000001000000?0000002000000000?0?0010?0000000011111010000000200000001010100000020000000000000000000011000000000100010100000000?100??0?????00010?10??10100111??00000000010010002?000??0000001001001001100000000100300002000010110110000?00000010????01?0?…
Pterothysanus_sp	????????????????????????????????????????????????????????????????????????????????????????????????????????????????????????????????????????????????????????????????????????????????????????????????????????????????????????????????????????????????????????????????????????????????????????1001000??0000??????0?100110??0000000001000000000011000100020010010?11000000000000000020000100?0110000?20000000????0??20…
Pterodecta_felderi	00000000000000000010??????0000001000110000000110001200?100?0000001100?000000000001001000?010000???????1?1?0011000100011100111100?0011001100001121001?00000000011?000100000020000000000000010?0000000011011011000000100100001010100000120000000000000000000011000000000000000100000000?101001000??0000??????0?100112??22000000000000002?0011000100020010010?11000000001000000020000100?0110000?20000010????01?0?…
Macrosoma_semiermis	00000010000000010010?0???????000101110?000000???????????00?0000020001100000??0000???????????????????????????????????????00111100???????1120????4?2?110?00000?????0???01?010220000000000?00?????0000?0???????10001??100100001000000000020000000000?0001?0000110000000000000010???????11??0??0?????00010?100?10100112000000000001100000000010000100020010010?11000000001103001020000000?0111020?00000?10????01???…
Hasora_chromus/discolor	????????????????????????????????????????????????????????????????????????????????????????????????????????????????????????????????????????????????????????????????????????????2000000100010210000000000110110110000101300000010101000000200000000000000000000110000100000000101000000011101001001100000??????0?100112222200100000020000000010000000020010010?11?00100?0100300?020000100?0111020??0000?00????01?0?…
Pyrgus_malvae	00000000000010001010010???00?0001011100000000100001000101100000??0001001010000000??????01010000000000011110000000???????00111100100110011001011?120110000000?????0??101000022000000000010110000000010110110110000101000000?1000000000020000000000000000000011000000100000010100000000?101001001000000??????0?100110??2200100000020001000010010100020010010?1100010000100300002000010100111020??0000000????01?0?…
Carterocephalus_silvicola	0000000000001100101001110000?0001011110000000101001000101100000??0001001001000000??????0?0100000000000????0000000???????001111001001100110000????20110000000?????0??10100002????????????????????????????????????????????????????????????????????????????????????????????????????????????1001001000000??????0?100110??2200100000020001000010010100020010010011000100001003000020000100?0111020??0000000????01?0?…
Trapezites_symmomus/luteus	000000100000100010100111000200001011110000000101001000111100000??00011010?1000000??????000100000000000????0000100???????001111001001100110000????20110000000?????0??10100002200000020001011000000000011011011000010130000001010100000020000000000000000000011000010000?00010????????????1001001100000??????0?100000???000100000020001000010010100020010010111?0010000100300002000010100111020??0000000????01?0?…
Thymelicus_lineola	00000000000010001010010???01?0001011100000000100001000101100000??0001001010000000??????01010000000000011110000000???????001111001001100110010004120110000000?????0??10100002200000010001011000000001011011011000010100000001000000000020000000000000000000000?00000100000010100000000?101001001000000??????0?100110??2200100000020001000010010100020010010011000100001003000020000100?0111020?10?00000????01?0?…
Baronia_brevicornis	????????????????????????????????????????????????????????????1?0?????????????????????????????????????????????????0???????????????????????????????????????????????????????????????????????????????????????????????????????????????????????????????????????????????????????????????????????1001001010000??????0?10022???000010000001000000001100000002002001011100000000000000001000100110111010?10010000????01?0?…
Parnassius_apollo	00000000000010010010100???01?00010001011000000010010000100?0100??1111001010000000100???000100000000000????0001000???????00111100100110011200011?120110000000?100?0??10000002200000000001011000000001011111011000010100000001000000000020000000000000000000011000000100000000100000000?101001001010000??????0?100110??2200100000010000000011000000020010010?11000000000?0000001000100110111010?10010000????01?0?…
Leptidea_sinapis	00000000000020000010000???00?0001011100000000101001000000110000030001101010000000??????00010000000000011110000000???????00111100100110011400011?120110000000?????0??10000002200000010001011000000001011111011000100100100001000000000020000000000000000000000?100001000000010???????11??1001001010000??????0?100000??220010000000000000001110010002001001011100000010010100000001100110111010?10010?00????01?0?…
Pieris_rapae	00000000000020010010100???01?000101110?100000101001000100110000??0001001001000000??????010100000000000????0001000???????001111001001100114000????20110000000?????0??100000022000000100010110000000010111110110001101000011010000000000200000000000000110000110100001000000110???????11??10010010?1000??????0?100000??3300100000000000000011100100020010010?1100000000010300?00001100110111010?10010000????01?0?…
Curetia_acuta	????????????????????????????????????????????????????????????????????????????????????????????????????????????????????????????????????????????????????????????????????????????????????????????????????????????????????????????????????????????????????????????????????????????????????????1001001000000??????0?100003??000010000000010000001?10000002001000??11?00000100103000020001001?1111010?10000000????01?0?…
Favonius_quercus	00000000100010000001100???01?00010001011000001020010000000?0000040001200000000000??????000100000000000????000000????????001111000001100114010?0??20110000000?????0??000000022000000000010010?0000200011111011000000101100001000000000020000000000000000000010?100001000000000???????0???1001001000000??????0?100000???20010000010010000001010000002001000??1100000010010300002000100??1110010?10000000????01?0?…
Hamearis_lucina	00000000000011000010100???01?00010111111000001010010000?00?0000??0011000000000000??????00010000000000011100000000???????001111001001100114010?1??20110000000?????0???00?0??22000000000010010?000020001101101100000010110000100000000002000?000000000000000010?100000000000000???????0???1001001000000??????0?100000??3000100000100100000010000000020010010?1100000010010300002000100112111??0?10000000????01?0?…
Libythea_celtis	????????????????????????????????????????????????????????????????????????????????????????????????????????????????????????????????????????????????????????????????????????????????????????????????????????????????????????????????????????????????????????????????????????????????????????1001001000100??????0?100110??2000100000000000000010000000020010010011000000000103000020001000?1110010?10010000????01?0?…
Argynnis_paphia	0000000000001001001000101001?0001011110000000101001000100100000??1111001?1?000000??????010100000000000????0000000???????001111001001110114000????20120000000?????0??1000000200000002010101100000000101111101101011010010111101010000?0200000000000000000000110000001100000110???????0???1001001000100??????0?100000??0000100000000000000010000000020010000?1110000000110300002000100111111010?10010?00????01?0?…
Nymphalis_polychloros	0000001000002001001000110001?0001011110000000101001000?00100000??1111001010000000??????000100000000000????0000000???????001111001001110114000????20110000000?????0??100000020000000200010110000000010111110110001101000011110101000000200000000000000000000110000001000000110???????0???1001001000100??????0?100000??0000100000000100000010000000020010010?1100000000110300002000100111110010?10010?00????01?0?…
Limenitis_populi	00000010000020001010000???01?0001011110000000101001000?00100000??1111000000000000??????00010000000000011110000000???????00111100100111011200011?120110000000?????0??100101021000000200010010?10000000111110110001101101010010000000000200000000001000100000110000001000000110???????0???1001001000100??????0?100000??000010000000000000001000000002001001001110000000110300002000100111110010?10010000????01?0?…
Charaxes_jasius	000000100000200?1010000???01?0001011110000000101001000100100000????01001011000000??????010100000000000????0000100???????001111001001100114000????20110000000?????0??1001010????????????????0????????????????????????????????????????????????????????????????????????????????????????????1001001000100??????0?100000??000010000000000000001000010002001000??1110000000110300002000100111110010?10010010????01?0?…
Apatura_iris	0000001000002000?01000100001?00010111100000001010010001001000000?0001001001000000??????000100000000000????0000100???????001111001001100112010????20110000000?????0??1000010200000002010101100000010101111101100011010000000100000000?0200000000000000100000110000001000000110???????0???1001001000100??????0?100000??0000100000000000000010000?00020010010?1110000000110300002000100112110010?10010?00????01?0?…
Aphantopus_hyperantus	00000000000010011010000???11?0001111100000000100001000011100000000001001010000000??????00010000000000011110000?00???????00111100100110011200011?120120000000?????0??0001010220000000000101100000000001101101100000010010???1000000000020000000000000000000010?100000000000100???????0???1001001000100??????0?100000??2200100000000000000010000100020010010?11?0000000?103000020001000?211?010?10010?00????01?0?…
Danaus_plexippus	00000000000010000010100???11000010111100000000010010000101000001?0001001010000000??????01010000000000011110001000???????00111100100111011200011?120110000000?????0??100000020000000201010110000001000111110110000101001000010101000000200000000000000000000110000001000000110???????0???100100100?100??????0?100220??0000100000000000000011000?000200100100111000000011030000200?100111111000?10010000????01?0?…
Epicopeia_mencia	00000000000000000010???????2?00110001000000000010?00000000?000000110100????000000110?0?0??????????????????000100010?001000111100?0011?0112000????2????000000?????0??1000000200100000??0?0010?0000110011111111?00?00?000000010?0?000000200000000000000000000110000000000000?0100000000?100??0???????010?100?10100110??0000100001000000000011000000020010010111000000001000000020000100?0110?00?10000000????01?0?…
Psychostrophia_melanargia	00000000000000000010???????20000100011???????????????????0?000000110100????000000102102????????????????????001000100020???111100?0011?011?0?0112?0????0??0000?100011????0??200100000??010010?0000000011011010?0000030000?001010100000020000000000000000000011000000000000000100000000?10???1000??00????????0?100?12?0?0?00000010000000?0011000000020010010011000000001000000020000100?0110100?10000000????01?0?…
Thyatira_batis	00000010000000020010100???1100001001110000000101001000000120000??0000?000000000001000000001000020000001101000010010001110011110000011101140001121001100000000000000000000002000000000101011000000000011111010000000100000001000012000020000000000000000000010100000000100010100000000?101001000??0000??????0?10011200000000001100010000000??00000020010010111000000001000001020000100?0110000?20000000????01?0?…
Cyclidia_sp._(substigmaria?)	????????????????????????????????????????????????????????????????????????????????????????????????????????????????????????????????????????????????????????????????????????????????????????????????????????????????????????????????????????????????????????????????????????????????????????1001000??0000??????0?10011200000000000100000000000??000000200100100110000?0001?00000020000100?0110000?20000?00????01?0?…
Drepana_curvatula	00000010000010020010100???1100001101110000000100001000000121000??101100111000000010????0001000021110001101000000011011110011110000011001140101121000??00000000000010000000020000000201000010?0000000011111110000000100000001000000000020000000000000000000011000000000000010100000000?100??0?????00010?100?10100112000000000??100000000000??000000100200000100000?0001000000020000100?0110000?20000000????01?0?…
Cilix_glaucatus	00000010000000020010000???1100001111110000000100001000000121000??0?010011100000001000??0001000021110001101000000011001110011110000011101140101121000??00000000000010?00000020000000001000010?0000100011111110000000100000001000000000020000000000000000000011000000000000010100000000?100?00?0???00010?100?1010011200000000000100000000000??0000001000??0??11000000001000000020000100?0110000?20000000????01?1?…
Hypsidia_robinsoni	????????????????????????????????????????????????????????????????????????????????????????????????????????????????????????????????????????????????????????????????????????????????????????????????????????????????????????????????????????????????????????????????????????????????????????10010?0??0000??????0?10011200000000000100000000000??00000020010010111000000001000000020000100?0110000?20000000????01?2?…
Sematura_luna	????????????????????????????????????????????????????????????????????????????????????????????????????????????????????????????????????????????????????????????????????????????????????????????????????????????????????????????????????????????????????????????????????????????????????????100???1??0000??????0??001?0??0?00100001000100?10010000100020010010011100000001000001020000100?0110100?100000?0????01?0?…
Auzea_rufifrontata	????????????????????????????????????????????????????????????????????????????????????????????????????????????????????????????????????????????????????????????????????????????????????????????????????????????????????????????????????????????????????????????????????????????????????????100???0??0000??????0??001?2000?0000000100000000001100000002001001001100000000100000?020000100?0110200?100001?0????01?1?…
Lobogethes_interrupta	00000010000000000010000???02000010011000000001010010000100?0000??1100?0110000000010110100010000221110000??0000100100021000111100000100011310011210012100000000000000000000020000000010000010?0000000011111111000000000100001010100000020000000000000000000011000000000000010100000000?101001000??0000??????0?100?????0?00000??100000?0000???00000020010010?11000000001000000020000100?0110200?10000000????01?1?…
Urapteroides_astheniata	????????????????????????????????????????????????????????????????????????????????????????????????????????????????????????????????????????????????????????????????????????????????????????????????????????????????????????????????????????????????????????????????????????????????????????100???0??0000??????0?1001?200000000000100000000001100000002001001001100000000100000?020001100?0110200?10000100????01?1?…
Urania_leilus	????????????????????????????????????????????????????????????????????????????????????????????????????????????????????????????????????????????????????????????????????????????????????????????????????????????????????????????????????????????????????????????????????????????????????????110110???0000??????0?100110??0000100001100100?10011000000020010010111100000001000000020001100?01102?0?100?0000????01?0?…
Acropteris_nanula	0000000200000000001010????010000110011???????1010010000?00?0000030000?0????0000001001000?010000111100000??0001000100021100111100?001100114000113100120000000010000????000?020000000000010010?0000000011111110000000?000000010?0?00000020000000000?00000000011100000000000000100000000?101001000??0000??????0?100112000000000001000000000011000000020010010011000000001000000020001100?01102?0?10000000????01?1?…
Alcides_zodiaca	????????????????????????????????????????????????????????????????????????????????????????????????????????????????????????????????????????????????????????????????????????????0000000000000010?000000001111101100000010?00000101010000002000000000010000000001110000000000001010??????0?1?11?110???0000??????0?100000??0000100001100000000010000000020010010111100000001000000020001100?0110210?100?0000????01?0?…
Archiearis_parthenias	00000000000000020010100???11000010011000000001010001000000?0000000000?010100000001001000101000021110001111000000010002110011110010011001110001131001100000000000001000000002000000000000011000000000011111111000000000100001000000000020000000000000000000011000000000000010100000000?10??0??????0000????????10020200000000000100100000001000010002001001001100000000100000002000010110110100?200?0000????01?0?…
Biston_betularius	00000010000000020010100???11000010011000000000010001000000?0000000000?000010000001001000101000021110001111000100010002110000010010?11001140001131001200000000000000000000002000000000001011000000000011111110000000100100001000000000020000000000000000000011100000000100010100000000?100?01000??00010?000?0?100112000000000001001100000010000000020010010011000000001000001020000100?0110100?10000?00????01?1?…
Lomaspilis_marginata	00000000000000020010100???11000010011100000001010010000100?0000000000?000000000001001000101000021110001111000000010002110000010010?11001141001131001200000000000000000000002000000000000011000000100011111111000000000100001000000000020000000000000000000011100000000100010100000000?101001000??0000??????0?100112000000000000001000000010000000020010010011000000001000001020000100?0110100?10000000????01?1?…
Oenochroma_vinaria	00000000000000020010100???21000010011000000001010010100000?0000000100?000000000001001000101000021110001111000100010002110000110010011001140001131001200000000000000000000002000000000000011000000000011111010000000100100001000000000020000000000000000000011100000000100010100000000?100????????0001?1000???100112000000000001001000000010000000020010010111000000001000001020000100?0110100?10000000????01?0?…
Geometra_papilionaria	00000010000000020010100???11000010011000000000010001000000?0000000000?010010000001001000101000021110001110000000010002110000010010?11001141001121001200000000000000000000002000000000001011000000000011111010000000100100001000000000010000000000000000000011000000000100010100000000?100??0?????00010?100?10100112000000000001001000000010?00000020010010011000000001000001020000100?0110100?10000100????01?1?…
Crypsiphona_ocultaria	00000010000000020010100???11000011011000000001010010000200?0000000000?010010000001001010101000021110001111000100010002110000010010?11001141001121001210000000?2?000000000002000000000000011000000000011111010000000100100001000000000020000000000000000000011100000000100010100000000?100??0?????00010?00????10011200000000000100?000000010000000020010010011000000001000001020000100?0110100?10000100????01?1?…
Cyclophora_punctaria	00000010000000020010000???11000011001000000001010010000100?0000000000?010100000001001000101000021110001111000000010002110000010010?111011410011310012100000000000000000000020000000000000010?00000000101110100001101001100010000000000200000000000000100000110100000000000110???????12??0??1000??00010?000?0?100112000000000001000000000010000000020010010111000000001000000020000100?0110100?20000000????01?1?…
Scopula_immorata	?0000000000000020010000???11000010001000000001010001000100?0000000000?010100000001001000101000021110001111000000010002110000010010?11001141001131001200000000000000000000002000000001000011000000000010111010000000100110001000000000020000000000000000000011100000000100010100000000?100??1000??00?0??????0?100112000000000001001000000010?00000020010010011000000001000000020000100?0110100?10000100????01?1?…
Larentia_clavaria	00000000000000020010100???11000010011000000001010010100000?0000001100?000000000001001000101000021110001111000100010002110000010010?110011410011?11012100000000000000000000020000000000000010?0000000011111011000000100100001000000000020000000000000000000011100000000100010100000000?100??0?????00010?100?101001120000000000010010002?0010000000020010010111000000001000001020000100?0110100?10000100????01?0?…
Trichopteryx_carpinata	00000000000000020010100???11000010011100000001010010000000?0000000000?0000000000010010101010000211100011?1000100010002110000010010?110011400011210012000000000000000000000020000000000000010?0000000011111010000000100100001001?00000020000000000000000000011100000000100010100000000?101001000??0000??????0?100112000000000001001000000010000000020010010011000000001000000020000100?0110100?10000?00????01?1?…
Oenosandra_boisduvalii	00000000000010020010100???22?00010011000000001010010000000?0000011111000000000000??????000100000111000????0001000???????00111100100110011400011?120120001000?????0??000000020000000000000010?0010000011011011000000000100001000000000020000000000000000000011000000000000010100000000?100??1000??00010?100?0?100110??000000000100000000000??001100100100101110000000010?000002000010110110100?00000011001101?0?…
Doa_ampla	0000000010100000101010101001000010111000000000010200000000?0000000000?010010000001111?100011000200000011100000100120021100111100000110011400011?0201??0000000????0??000000020000000000000010?0000000011111110000000100100001010100000020000000000000000000011000000000000000100000000?100??0?????00010?100?1010011200000000000100100000000??00000010010010011000000001000000020000100?0110?00?20000011001001?1?…
Thaumetopoea_processionea	00000000000010000010100??000?000100111?1000000010000000100?0000011111001001000000??????000100000000000????0000000???????00111100100110011400011?120120001000?????0??000000020000000000000010?0000000011011110000000100100001000000000020000000000000000000011000000000001000100000000?100??0?0???00010?101010100110??000000000100?00000000??00?0000??0??0??10000??00010?000?0200001011?110?00?20000011100001?0?…
Clostera_pigra	00000000000010020010100???01?00011011100000001000012100100?0000001111001100000000100???000100000111000111100000001000???00111100000010011400011?120120000000011000??10000002200000000000011000000000011?11110000000101100001000000000020000000000100000000011000000000000010100000000?100??0?????00010?100?10100110??00000000010001002?000??0000001000??0??110000000010?0000020000100?0110100?20000011?00001?0?…
Notodonta_dromedarius	00000010000000020010100???0100001101110?00000100010010010100000000000?0000000000010010000010000200000011110000000100021100111100000110011400011?12012000010000000000000000022000000000000010?0000000011?11111000000000100001000000000020000000000100000000011000000000000020100000000?100??0?????00010?000?101001120000000000010001002?000??0000001001001001?0000?00010?000002000010110110100?2?000011100001?0?…
Phalera_bucephala	00000000000010001010100???11?0001001110000000000000010010100000??0001000000000000101???010100001111000????0000000???????00111100000110011400011??20120000????????0??000000022000000000010010?0000100011?11011000000100100001000000000020000000000100000000011000000000000020100000000?101011000??0010??????0?100110??00000000010001002?000??0000001001001011100000000101000002000010110110100??0000011100001?0?…
Craniophora_ligustri	00000000000000000010100???1000001001110000000100001000000100000000000?000000000001001000101000021110001111000000011002110011110000011001140001120001200000000000000000000002000000000101021000000000010?11110000000100100001000000000020000000000000000000011000000000000010100000000?101001000??0000??????0?1001120000000000010000001?000??0010002001001011100000000100000002000010110110100?000000?1021101?0?…
Phalaenoides_tristifica	00000000000000000010100???2100001001110?00000001001000010100000001100?0000000000010?100000100002111000111100000001?0021100111100000110011400011210012000000000?0000000000002000000001100021000000000011?11010000100100100001000002000020000000000000000000011000000000000010100000000?10110110?0?0000??????0?1001120000000000010001001?000??00?1002001001001100000000100000002000010110110100?20000011021101?0?…
Cryphia_raptricula	10000000000000000010100???1200001001110000000110001001010100000001100?000000000001001000001000000000001111000000010002110011110000011001140001120001200000000000000000000002200000000000021000000000011?11111000000100100001000000000020000000000000000000011000000000000020100000000?101001000??0000??????0?1001120000000000010000001?000??0010002001001011100000000100000002000010110110100?000000?1021101?0?…
Polypogon_strigilatus	10000000000000020010100???1100001001110?00000001000000000100000000000?010010000001001000001000021110001111000000010002110011110000011001140001121001200000000010000000000002000000000000011000000000011011010000000100000001000000000020000000000000000000011000000000000010100000000?10???1000??00????????0?1001120000000000010000001?000??0000002001001001100000000100000002000010110110100?000000?10?1101?0?…
Schrankia_costaestrigalis	???????????????????????????????????????????????????????????????????????????????????????????????????????????????????????????????????????????????????????????????????????????????????????????????????????????????????????????????????????????????????????????????????????????????????????????1000??0000??????0?10011200000000000100000000000??000000200100???1100000000100000002000010110110100?000000?10?1101?1?…
Rivula_sericealis	00000000000000000010100???1100001111110?000001000010000?00?0000011100?0000000000010110001010000200000011110000000100021100111100100110011400011310012000000002000000000000020000000000010210000000000111110100000001000000010000000000100000000000000100000110000000000000111000????12?????1000??0000??????0?1001120000000000010000001?000??0000002001001001100000000100000002000010110110100?000000?1011101?0?…
Parascotia_fuliginaria	10000000000000000010100???1100001001110?00000101001000000100000001100?010100000001011000101000020000001111000000010002110000110010011001140001121001200000000010000000000002000000000000021000000000011011010000000100100001000000000020000000000000000000011000000000000010100000000?100??0?00??00010?0010101001120000000000110000001?000??000000200100100110000000010?000002000010110110100?00000011001101?0?…
Catocala_sponsa	00000010000000020010100???0100011001110000000101001000010100000001100?000000000001011100001000021110001111000000011002110011110000011001?40001121001200001000010000000000002000000000001021000000000011011010000100100100001000000000020000000000000000000011000000000000010100000000?101001000??0000??????0?1001120000000000010000001?000??0010002001001011100000000100000002000010110110100?100000?1011101?0?…
Scoliopteryx_libatrix	00000000000000000010100???2000001001110?00000100001000010100000000000?000000000001011000001000021110001111000000010000100011110000011001140001121001200000000010000000000002000000000000021000000000011111010001000100100001000000000020000000000000000000011000000000000010100000000?100??0?????00010?101010100112000000000??10000001?000??0010002011001011100000000101001002000010110110100?200000?1011101?0?…
Asota_caricae	????????????????????????????????????????????????????????????????????????????????????????????????????????????????????????????????????????????????????????????????????????????????????????????????????????????????????????????????????????????????????????????????????????????????????????1001000??0000??????0?1001120000000000010000001?000??0000002001001011100000000100000002000010110110100?000000?1011101?0?…
Hypena_proboscidalis	00000000000000000010100???2100001001110?00000100001200010??0000?01100?000000000001011000101000021110001111000100010002110001110010011001140001121001200000000010000000000002000000001000021000000000011111010000100100100001010100000020000000000000000000011000000000000010100000000?101001000??0000??????0?1001120000000000010000001?000??0000002001001011100000000100000002000010110110100?200000?1011101?0?…
Lophoptera_hemithyris	????????????????????????????????????????????????????????????????????????????????????????????????????????????????????????????????????????1???????????????????????????????????????????????????????????????????????????????????????????????????????????????????????????????????????????????1001000??0000??????0??001120000000000010000001?000??0000002001001011100000000100000002000010110110100?000000?1011101?0?…
Eutelia_adulatrix	????????????????????????????????????????????????????????????????????????????????????????????????????????????????????????????????????????????????????????????????????????????????????????????????????????????????????????????????????????????????????????????????????????????????????????0??1000??000???????0?1001120000000000010000001?000??00000020010010111000000001000000020000100?0110100?00000011001101?0?…
Penicillaria_jocosatrix	???????????????????????????????????????????????????????????????????????????????????????????????????????????????????????????????????????????????????????????????????????????2000000000001021000000000011?11010000000000120001000000000020000000000000000000011000000000000000100000000?100??1000??000???????0?1001120000000000010000001?000??00000020010010111000000001010000020000100?0110100?20000011001101?0?…
Abrostola_tripartita	00000000000000000010100???0100001001110?00000100001000010100000001100?000000000001011000001000001110001111000000010002110011110000011001140001121001200000001010000000000002000000000000021100000020010011011000000100100001000000010020000000000100000000011000000000000010100000000?101001000??0000??????0?10011200000000000100000?1?000??00?0002001001011100000000101000002000010110110?00??0000011011101?1?…
Acontia_lucida	00000000000000000010100???2100001001110000000001000000010100000000000?000000000001011000101000020000001111000000010002110000110010011000140001121001200000000000000000000002000000001001021000100000000111110000000100000000000001000020000000000000000000011000000000001010100000000?101001000??0000??????0?1001120000000000010000001?000??001000200100101110000000010?000002000010110110100?00000011021101?0?…
Panthea_coenobita	00000000000010000010100???1100001001110?00000000000000010100000??1111?00000000000??????00010000211100011110000000???????00111100000110011400011?120120000000????????000000022000000010000010?0000000011111110000000100100001000000000020000000000100000000011000000000000010100000000?100??0?????00010?100?101001120000000000010001001?000??0000001002001001100000000100000002000010110110100?200000?1011101?0?…
Deltote_uncula	00000000000000000010100???2000001001110?000001000010000101000000000000000000000001011000001000021110001111000000010002110001110000011001140001131301200000001000000000000002000000000001021000000000010011010000000100100001000000000020000000000000000000011000000000000010100000000?101001000??0000??????0?1001120000000000010000001?000??00?0002001001011100000000100000002000010110110100?000000?1021101?0?…
Cucullia_umbratica	00000000000000020010100???0100001001110?00000101001000000100000000000?010010000001011000001000000000001111000000010002110011110000011001140001121001200000001010000000000002000000001001021000010020010011111000000100100001000000000020000000000000000000011000000000000010100000000?101001000??0000??????0?1001?????00000001100000?1?000??00?0002001001011100000000100000002000010110110100??00000?1011101?0?…
Amphipyra_perflua	00000000000000020010100???0100001001110000000101001000010100000000000?000000000001001000001000021110001111000000010002110011110000011001140001121001200001000000000000000002000000000000021000010000010011010000000100100001000000000020000000000000000000011000000000000010100000000?101001000??0000??????0?1001120000000000010000001?000??00?0002001001011100000000100000002000010110110100?000000?1021101?0?…
Brachionycha_nubeculosa	00000000000000020010100???1100001001110000000001000000000100000000000?000000000001011000101000021110001111000000010002110011110010011001140001121001200001000000000000000002000000000000011000000000011111000000000100100001000000000020000000000000000000011000000000000010100000000?100??0?????00010?10????100110??00000000010000001?000??00100020010010111?0000000100000002000010110110100?200000?1021?01?0?…
Diloba_caeruleocephala	00000000000000010010100???2100001001110?00000000000000010100000001100?0101000000010110000010000211100011110000000100021100111100000110011400011?1201200000000000000000000002001000020001021000000100011111110000000100100001000000000020000000000000000000011000000000000020100000000?100????????00010?100????001?0??0?000000010000002?000??0010001002001011100000000100000002000010110110100?20000011021?01?0?…
Pyrrhia_umbra	00000000000000000010100???1100001001110000000101001000000100000000100?011000000001011000101000021110001111000100010002110011110010011001140001120001200000001000000000000002000000000000021000000000010?11011000000100100001000000000020000000000100000000011000000000000010100000000?101001000??0000??????0?1001120000000000010000001?000??00?0002001001011100000000100000002000010110110100?20000011021?01?0?…
Apamea_crenata	00000000000000000010100???1100001001110?00000101001000010100000000000?000000000001011000001000020000001111000000010002110011110000011001140001121001200000001010000000000002000000001000021000010000010111110000000100100001000000000020000000000000000000011000000000000010100000000?101001000??0000??????0?100112000000000001000000??000??0000002001001011100000000100000002000010110110100?20000011021?01?0?…
Noctua_fimbriata	00000000000000000010000???1100001001110?00000001000000000100000000000?000000000001001000001000021110001111000000010002110011110000011001140001121001200000001000000000000002000000000000021000010000010011010000000100100001000000000020000000000000000000011000000000000010100000000?101001000??0000??????0?1001120000000000010000001?000??0000002001001011100000000100000002000010110110100?20000011021101?0?…
Lymantria_monacha	00000000000010000010100???11?0001001110?000000010000000000?0000??1110?00000000000??????00010000211100011110000000???????00111100000110011400011?120120010000?????0??00000002201000001000011000000000011011110000000100100001000000001020000000000000000000011000000000000010100000000?100??0?????00010?101110100110??000000000100000000000??0000000??0??0??1100000000100000002000010110110100?100000?1011101?0?…
Nola_aerugula	00000000000000000010100???1100001001110?000001010011000200?0000001110?01010000000??????00010000211100011110000000???????00011100000110011400011?120120000000?????0??00000002001000001000021000000000010011010000000100100001000000000020000000000100000000011000000000000000102030000?101001000??0000??????0?10011200000000001100100000000??0000002001001001100000000100000002000010110110100?00000011001?01?0?…
Pseudoips_prasinanus	00000000000000010010100???1000001001110?00000101001000020100000000000?0000000000010010000010000211100011110000000?0002110011110000011001140001121001200000000000000000000002000000001000021000000000010011010000000100100001000010000020000000001100000000011000000000000000102030000?101001000??0000??????0?10011???00000000010000001?000??0000002001001001100000000100000002000010110110100?00000011011101?0?…
Arctia_caja	00000000001000000010000???01000010011100000001110010010000?0000??1110?00000000000??????000100002111000111100000001?00???0011110010011001140001??110120000000?????????0000002001000001000011000000000010111011000000100000001010110000020000000000000000000011000000000000010100000000?100??0?????00010?101010100110??00000000010000001?000??0000001001001001100000000101000002000010110110100?10000011011111?0?…
;
cnames
{0 Larval_diet on_green_plants on_dead_material_or_fungi ectoparasite_on_other_insects;
{1 Hypermetamorphosis_with_sap-feeding_first_instars,_and_variably_modified_last_instar_stage absent present;
{2 Hypermetamorphosis_with_disproportionately_large_head_and_thorax_in_first_instar absent present;
{3 Presence_of_a_hibernaculum,_i.e._a_spun_cocoon_for_moulting_or_a_quiescent_larval_instar absent present;
{4 Larva_with_a_portable_sack no yes;
{5 Shape_of_larval_head halves_of_head_capsule_convex_making_the_head_more_or_less_rounded halves_of_head_capsule_flat,_so_the_whole_head_is_flat;
{6 Caudal_part_of_larval_head halves_of_head_capsule_evenly_convex halves_of_head_capsule_projected_caudally_to_make_the_head_somewhat_bifid halves_of_head_capsule_dorsally_tapered_to_form_nearly_or_entirely_pointed_apex;
{7 Posture_of_larval_head hypognathous semiproganthous prognathous;
{8 Larval_head not_retractile_into_thorax retractile_into_thorax;
{9 Triangular_cap_dorsally_covering_larval_antenna absent present;
{10 Rounded_cover_over_larval_antenna absent present;
{11 Ventral_part_of_head_capsule_separated_by_furrow_or_a_branch_of_ecdysial_line_between_antenna_and_clypeus_at_the_base_of_mandible no yes;
{12 Secondary_setae_on_head absent present,_arising_from_non-erected_pinacula present,_arising_from_strongly_erected_pinacula/setae_basally_conspicuously_thickened;
{13 Dense_coverage_of_integumental_hairs_on_head absent present;
{14 Reticulate_sculpture_in_head absent present;
{15 Rugous_sculpture,_consisting_of_minute_pits_on_head absent present,_evenly_covering_head present_in_groups_forming_intermittent_reticulate_smooth_areas;
{16 Head_porose_i.e._with_deep_pits no yes;
{17 Adfrontal_suture_(ecdysial_line) in_front_of_antenna behind_antenna_;
{18 Ecdysial_line_of_adfrontalia reaches_cranial_incision does_not_reach_cranial_incision;
{19 Epicranial_suture present_at_least_in_adfrontal_area entirely_absent;
{20 Transverse_furrows_on_frons absent present;
{21 Longitudinal_furrows_on_frons absent present;
{22 Depression_on_frons absent present;
{23 Depression_or_pit_along_anterior_(ventral)_part_of_margin_of_frons_(often_most_pronounced_at_base_of_seta_F1) absent present;
{24 Entire_margin_of_frons_depressed no yes;
{25 Posterior_(dorsal)_end_of_frons_in_pit no yes;
{26 Width_of_anteclypeus narrow,_at_most_1/3_of_the_width_of_labrum about_half_the_width__of_labrum almost_or_as_broad_as_labrum;
{27 Notch_of_lower_margin_of_labrum deeper_than_breadth_of_labrum_in_ventro-caudal_direction distinct,_less_deep_than_breadth_of_labrum_in_ventro-caudal_direction nearly_or_entirely_absent_i.e._lower_margin_of_labrum_almost_straight;
{28 P_setae_of_head two one none;
{29 Stemmata_1-4 separate_from_each_other approximate_to_each_other stemmata_in_a_stalked_raspberry-like_cluster;
{30 Presence_of_stemmata_1_and_2 both_present one_or_both_absent;
{31 Stemmata_1_and_2 not_approximate_to_each_other_compared_to_other_stemmata approximate_to_each_other;
{32 Stemmata_3_and/or_4 absent_(not_possible_to_identify_which) present;
{33 Size_of_stemma_3_(sometimes_also_4) about_the_same_size_as_other_stemmata disproportionately_large_as_compared_to_other_stemmata;
{34 Stalking_of_stemmata_ absent at_least_some_stemmata_stalked,_most_often_stemmata_2-5;
{35 Stemma_5 not_separated_from_other_stemmata separated_from_other_stemmata;
{36 Stemma_6 absent present;
{37 Position_of_stemma_6 about_in__the_middle_of_the_stemmatal_ring distinctly_lower_than_the_middle_of_the_stemmatal_ring;
{38 Primary_setae_of_mentum widely_apart_of_each_other approximate absent;
{39 Secondary_setae_on_mentum absent present;
{40 Sculpture_of_mentum smooth dentate granulose with_lens-shaped_sculpture;
{41 Eversible_bilobed_structure,_possibly_a_gland,_between_pre-and_submentum absent present;
{42 Tongue-shaped_lobe_laterad_of_submentum absent present;
{43 Oval_pit_on_submentum_of_larval_head absent present;
{44 Sclerotized_pair_of_grooves_on_submentum_of_larval_head absent present;
{45 Length_of_basal_segment_of_larval_labial_palpus at_most_1.5_times_its_diameter at_least_twice_its_diameter;
{46 Length_of_second_segment_of_larval_labial_palpus at_most_2_times_as_long_as_its_diameter over_three_times_as_long_as_its_diameter;
{47 Position_of_larval_labial_palpus laterad_of_spinneret dorsolaterad_of_spinneret approximate,_dorsad_of_spinneret;
{48 Larval_labial_palpus tubular with_mesal_lobe;
{49 Shape_of_fusuliger triangular,_dorsally_situated short_and_broad tubular;
{50 Length_of_the_fusuliger very_short,_shorter_than_its_width 1-2_times_its_width at_least_3_times_longer_than_wide;
{51 Shape_of_fusulus straight upward_bent downward_bent;
{52 Transsection_of_fusulus more_or_less_rounded flat very_broad_and_narrow;
{53 Shape_of_apical_part_of_fusulus_in_dorsal_or_dorsoanterior_view parallel-sided tapered_as_hair-like;
{54 Distal_lobes_on_spinneret absent present;
{55 Size_of_stipular_setae minute_or_absent well_discernible,_but_distinctly_shorter_than_premental_setae almost_or_quite_as_large_as_premental_setae;
{56 Distinctive_neck_between_head_capsule_and_thorax absent present;
{57 Eversible_ventral_gland_(adenosma)__between_head_and_prothorax absent present;
{58 Shape_of_adenosma_between_head_and_thorax single_ventral_pouch paired_ventral__pouch pair_of_dorsolateral_swellings;
{59 Eversible_lateral_gland_on_larval_prothorax absent present;
{60 Eversible_bifurcate_dorsal_gland_(osmeterium)_on_larval_prothorax absent present;
{61 Lateral,__sclerotised,_ridge-shaped__armature absent present;
{62 Conspicuous_scales_that_laterally_surround_whole_body,_laterally_associated_with_L_setae absent present;
{63 Discernible_primary_setae_on_last_instar_larva._If_larva_is_covered_by_secondary_setae,_this_character_is_coded_as_[?] present absent;
{64 Shape_of_primary_setae setiform plumose distally_clear-cut_or_branched_to_form_triangular_fan-shaped_apex club-shaped stout,_erected_from_star-shaped_pinaculae;
{65 Pinacula_of_SD_and_L_setae indistinct,_or_if_distinctly_sclerotised,_not_erected erected;
{66 Pinacula_of_D_setae indistinct,_or_if_distinctively_sclerotised,_not_erected erected;
{67 Secondary_setae_arranged_as_verrucae,_i.e._dense_seta_groups_situated_usually_at_or_around_the_places_of_primary_setae absent present;
{68 Secondary_setae_scattered_over_the_cuticle_outside_prolegs absent present;
{69 Shape_of_secondary_setae setiform spatulate stout,_erected_from_star-shaped_pinacula;
{70 Melanised_erected_pinaculae_at_the_base_of_secondary_setae,_or_at_their_place_if_they_are_not_developed absent present;
{71 Sculpture_on_cuticle absent present;
{72 Cuticular_sculpture_shaped_as_microtrichia,_scattered_over_the_cuticle absent present;
{73 Cuticular_sculpture_shaped_as_star-_or_triangular-shaped,_over_the_cuticle absent present;
{74 Cuticular_sculpture_lens-shaped_ absent present;
{75 Larval_spiracle_of_T1 rounded_or_oval,_vertically_positioned oval,_horizontally_positioned;
{76 At_the_place_of_spiracle_in_T2-3 nothing like_a_remnant_of_external_spiracle;
{77 Ventral_sclerotization_on_larval_prothorax absent present;
{78 Dorsal_shield_of_larval_prothorax not_extended_laterally_to_include_L_setae_or_spiracle extended_laterally_to_include_L_setae extended_laterally_to_include_L_setae_and_spiracle;
{79 Sclerotised_shield_on_larval_mesothorax_dorsally absent present;
{80 Sclerotised_shield_in_larval_metathorax_dorsally absent present;
{81 Dorsal_seta_group_of_thoracic_segments_T2-3 absent present;
{82 Approximation_of_dorsal_setae_on_thoracic_segments_T2-3 D1_and_D2_approximate,_on_same_level,_their_pinacula_often_fused D1_much_cephalad_of_D2;
{83 Length_of_D1_of_thoracic_segments_T2-3 about_as_long_as_D2 distinctly_shorter_than_D2 longer_than_D2;
{84 L_group_of_prothorax trisetose bisetose unisetose with_no_setae_present;
{85 L_group_of_T2-3 trisetose bisetose unisetose;
{86 SV_group_of_meso_-_and_metathorax unisetose bisetose trisetose quadrisetose;
{87 Thoracic_legs entirely_developed absent,_or_at_most_coxa_discernible;
{88 Thoracic_coxae arising_from_integument on_erected,_often_more_or_less_sclerotised_base;
{89 Femur_of_thoracic_leg not_distally_swollen distally_swollen;
{90 Claw_of_thoracic_leg absent present;
{91 Axial_seta_on_claw_of_thoracic_leg absent present;
{92 Scaly_or_trichiose_coverage_on_tarsi_of_thoracic_legs absent present;
{93 A_hook_distoventrally_at_thoracic_tarsi absent present;
{94 Shape_of_claw_of_thoracic_legs curved,_with_rounded_or_to_varying_extent_conical_ventral_broadening_(?basal_loop?) elongate;
{95 Tarsal_seta_1_of_thoracic_legs not_differentiated_from_other_setae_on_any_thoracic_legs thicker_than_other_setae_on_at_least_some_thoracic_legs,_or_clavate_or_fan-shaped,_there_are_intermediates_between_these_types,_therefore_they_are_considered_as_one_character hair-shaped,_thinner_than_other_thoracic_setae_on_at_least_some_thoracic_legs;
{96 Tarsal_seta_2_of_thoracic_legs not_differentiated_from_other_setae_on_any_thoracic_legs thicker_than_other_setae_on_at_least_some_thoracic_legs,_or_clavate_or_fan-shaped hair-shaped,_thinner_than_other_setae_on_at_least_some_thoracic_legs;
{97 Tarsal_seta_3_of_thoracic_legs not_differentiated_from_other_tarsal_setae_on_any__thoracic_legs thicker_than_other_tarsal_setae_at_least_on_some_thoracic_legs,_or_clavate_or_fan-shaped sucker-shaped;
{98 Tarsal_seta_4_of_thoracic_legs not_differentiated_from_other_tarsal_setae_on_any_thoracic_legs thicker_than_other_setae_on_at_least_some_thoracic_legs,_or_clavate_or_fan-shaped;
{99 Fusion_of_prothoracic_coxae separate,_may_be_approximate fused;
{100 Fusion_of_mesothoracic_coxae separate,_may_be_approximate fused;
{101 Fusion_of_metathoracic_coxae separate,_may_be_approximate fused;
{102 V_setae_on_T1 absent present;
{103 V_setae_on_T2-3 absent present;
{104 Position_of_V_setae_of_prothorax at_mid-point_between_coxae_of_thoracic_legs caudad_of_mid-point_between_coxae_of_thoracic_legs;
{105 Position_of_V_setae_of_meso-_and_metathorax at_mid-point_between_coxae_of_thoracic_legs caudad_of_mid-point_between_coxae_of_thoracic_legs;
{106 Shape_of_metathoracic_leg not_different_from_other_thoracic_legs pistol-shaped;
{107 Erect,_distally_widened,_fungus-shaped_protuberances_laterally_in_A1-3 absent present;
{108 Oblique_gland_in_A1_within_L_group_of_setae absent present;
{109 Size_of_spiracle_of_A8 larger_than_those_of_A1-7 of_equal_size_o_those_of_A1-7 enormously_enlarged;
{110 Position_of_spiracle_of_A8: about_as_level_with_other_spiracles distinctly_more_dorsally_positioned_than_other_spiracles;
{111 Spiracles not_stalked stalked;
{112 All_D_setae_of_A1-8_in_common_pinaculum_ no yes;
{113 Dorsal_seta_D1_of_abdomen absent present;
{114 Length_of_dorsal_seta_D1_of_abdominal_segments_A1-8 as_long_as_D2 shorter_than_D2 longer_than_D2;
{115 Position_of_dorsal_seta_D1_of_abdominal_segments_A1-8 dorsad_of_or_at_level_with__D2 laterad_of_D2 approximate,_in_same_pinaculum;
{116 Position_of_dorsal_seta_D2_of_A1-8 separate_from_SD1 in_the_same_pinaculum_as_SD1;
{117 Length_of_subdorsal_seta_SD2_of_abdominal_segments_A1-8 as_long_as_SD1 well-developed_but_shorter_than_SD1 minute_or_absent;
{118 Seta_L1_of_A1-8 absent present;
{119 Setae_L1_and_L2_of_A1-8 setae_approximate,_often_in_same_pinaculum setae_distant,_in_their_own_pinacula;
{120 Presence_of_paired,_ventral_appendace_(may_be_wart_or_sucker)_without_crochets_on_A1_at_least_at_some_life_stage absent present;
{121 Presence_of_paired,_ventral_appendace_(may_be_wart_or_sucker)_without_crochets_in_A2_at_least_at_some_life_stage absent present;
{122 Presence_of_proleg_on_A3 absent present;
{123 Presence_of_proleg_on_A4 absent present;
{124 Presence_of_proleg_on_A5 absent present;
{125 Presence_of_proleg_on_A6 absent present;
{126 Presence_of_ventral,_paired_appendice_(may_be_wart_or_sucker)_on_A7_at_least_at_some_life_stage absent present;
{127 Presence_of_ventral,_paired_appendaces_(may_be_wart_or_sucker)_on_A8_at_least_at_some_life_stage absent present;
{128 Prolegs_of_A3-6 arise_from_integument arise_from_erected_base_making_the_pairs_look_basally_somewhat_fused;
{129 Fusion_of_prolegs_of_A3-6 prolegs_on_each_segment_separate fused_mesially;
{130 Distance_between_prolegs_on_A3-6 All_prolegs_about_similar_distance_from_each_other prolegs_on_A_4-5_approximate;
{131 Shape_of_proleg_base little_more_than_a_ring_circling_the_planta elongate_and_forms_the_greater_part_of_the_proleg;
{132 Shape_of_planta either_reduced_so_that_the_crochets_appear_to_arise_directly_from_the_venter_or_cylindrical,_symmetric bulbous_laterally,_asymmetric cylindrical,_gradually_widening_towards_apex;
{133 Lateral_sclerotised_reinforcement_in_the_middle_of_planta_ absent present;
{134 Median_narrowing_on_prolegs absent present;
{135 Crochets_on_prolegs_of_A-3-6,_when_proleg_present absent present;
{136 Seriality_of_crochets_in_prolegs_of_A3-6 multiserial uniserial biserial;
{137 Arrangement_of_crochets_on_prolegs_of_A3-6_ full_or_nearly_full_circle lateral_penellipse mesal_penellipse_ pair_of_transverse_rows longitudinally_arranged_mesoseries_;
{138 Crochets_on_prolegs_of_A3-6 homoideus heteroideus;
{139 Separate_lateroseries_of_crochets absent present;
{140 Irregular_area_of_undifferentiated_spines_in_prolegs absent present;
{141 SV_group_of_A1-8 absent present;
{142 SV_group_of_A3-6 in_their_own_swelling_appearing_separate_from_proleg_base in_proleg_base;
{143 Number_of_setae_in_SV_group_on_prolegs_of_A3-6_(last_instar_larva) one two three four_to_six numerous ?;
{144 V_group_on_A1-8 absent unisetose bisetose;
{145 Secondary_setae_on_prolegs absent secondary_setae_scattered_over_the_cuticle_of_anal_prolegs_present secondary_setae_at_least_some_other_prolegs_present ?;
{146 Approximation_of_prolegs_on_A10 separate closely_set,_not_arising_from_a_common_protuberance closely_set,_arising_from_a_common_protuberance;
{147 Crochets_on_proleg_of_A10 absent present;
{148 Arrangement_of_crochets_on_prolegs_of_A10 full_or_nearly_full_circle transverse,_often_curved_row,_may_be_more_to_lateral_or_mesal_side_extended mesoseries;
{149 Crochets_on_prolegs_of_A10 homoideus heteroideus;
{150 Ring-shaped_pinaculum_around_SD1_leaving_a_non-sclerotised_area_around_the_seta_at_A1-8 absent present;
{151 Middorsal_eversible_gland_at_A6_and_A7 absent present;
{152 Middorsal_pads_with_deciduous_short_setae absent present_at_A1-9 present_in_all_body_segments;
{153 Triangular_swelling_on_A8_dorsally absent present;
{154 Horn-shaped_lobe_mid-dorsally_on_A8 absent present;
{155 Reduction_of_larval_segments_A8_and_A9 not_reduced reduced;
{156 Shape_of_SD1_on_A9 as_other_setae hair-like;
{157 Arrangement_of_D1_and_D2_on_A9 D1_ventrad_of_D2 D1_dorsad_of_D2 both_at_the_same_pinaculum;
{158 Size_of_D1_on_A9 approximately_as_D2 distinctly_smaller_than_D2 absent;
{159 Position_of_dorsal_seta_D1_of_A9_in_relation_to_SD1 separate_from_SD1 in_the_same_pinaculum_as_SD1;
{160 Approximation_of_D2_setae_of_A9 D2_setae_separate_from_each_other D2_setae_in_common_pinaculum;
{161 Dorsal_sclerotization_on_A9 absent present;
{162 L_group_of_A9 unisetose bisetose trisetose absent;
{163 SV_group_of_A9 unisetose bisetose trisetose absent;
{164 Trichiose_pubescence_around_anal_orifice absent present;
{165 Lateral_apophyses_with_caudal_swellings_in_A10 absent present;
{166 Anal_comb,_formed_as_sclerotised_transverse_ridge_with_row_of_stout_setae absent present;
{167 Dorsal_surface_of_anal_shield straight_or_slightly_convex concave;
{168 Upcurved_horn_on_caudal_margin_of_anal_shield absent present;
{169 Posterior_margin_of_anal_shield evenly_rounded_or_straight bifurcate;
{170 Teeth_on_caudal_margin_of_anal_shield absent present;
{171 Pupal_appendages free lightly_fused_to_each_and_to_the_body,_in_eclosion_getting_free firmly_fused_to_body;
{172 Secondary_hair_vestiture_on_pupa_outside_cremaster_area absent secondary_hairs_present_on_ventral_side_of_pupal_abdomen secondary_hairs_present_overall;
{173 Basic_setae_on_pupa absent_or_present_as_straight present_as_distally_curved;
{174 Rough,_stiff_setomorph_pubescence_on_pupa_outside_cremaster_area absent present;
{175 Ventrally_directed_projection_on_caudal_part_of_pupal_clypeus absent present;
{176 Ventrally_or_ventrodistally_directed_spine_on_cephalic_part_of_pupal_clypeus absent present;
{177 Protuberance_with_concave-_or_spoon-like_margins_on_pupal_clypeus absent present entirely_shaped_as_ventrally_directed_beak;
{178 Paired_ventrally_or_ventrodistally_directed_protuberance_on_pupal_clypeus absent present;
{179 Forward_directed_protuberance_or_prolongations,_of_varying_shape,_on_cephalic_part_of_pupal_clypeus absent present,_single present,_paired;
{180 Transverse_sulcus_separating_vertex_and_frons_(�?epicranial_sulcus) absent present;
{181 Frontoclypeal_sulcus absent present;
{182 Sculpted,_laterally_extended_flange_on_pupal_eyepiece absent present;
{183 Pupal_mandibulae not_distinguishable_by_a_presence_of_externally_visible_sulcus distinguishable_by_a_presence_of_externally_visible_sulcus greatly_enlarged_and_functional;
{184 Pupal_gena not_distinctive with_caudal_swelling;
{185 Pupal_labium/labial_palpus absent present_as_unpaired,_vestigial present,_paired;
{186 Pupal_proboscis absent present;
{187 Cephalic_extension_of_proboscis proboscis_not_extended_more_than_level_of_eye-pieces_at_cephalic_direction proboscis_extended_between_eye-pieces_at_cephalic_direction;
{188 Base_of_pupal_labial_palpus separate_from_proboscis fused_to_pupal_proboscis;
{189 Lateral_extension_on_pupal_proboscis absent present_as_non-differentiated_conical__extension present_as__distinctive_quadrangular_lobe pupal_proboscis_and_maxillary_palpi_fused_to_form_a_long_transverse_extension_of_proboscis;
{190 Length_of_pupal_proboscis distinctly_longer_than_labial_palpus about_as_long_as_or_shorter_than_labial_palpus;
{191 Maxillary_palpi absent present_as_triangular-shaped_or_elongate,_situated_laterally_or_laterocaudally_from_eye-piece present,_situated_caudoventrally_from_eye-piece;
{192 Base_of_pupal_antenna not_extended_dorsally extended_dorsally_to_cover_vertex;
{193 Pupal_flagellae entirely_separate distally_touching_each_other parallelly_approaching_or_touching_each_other_in_median_or_distal_part,_thus_partly_invaginating_mesotoracic_legs;
{194 Distal_part_of_pupal_flagellum straight,_or_if_flagellum_very_long,_free borders_caudal_margin_of_pupal_forewing inwards_(dorsad)_bent;
{195 Shape_of_pupal_flagellum not_distally_broadened distally_broadened_(club-shaped);
{196 Transverse,_erected_ridges_on_the_scape_of_pupal_antenna absent present;
{197 Pupal_fore_coxa_(prothoracic_coxa) visible concealed;
{198 Pupal_fore_femur visible concealed;
{199 Base_of_pupal_fore_leg cephalically_extended_about_to_the_level_of_clypeus cephalically_extended_partly_laterad_of_the_eye-piece;
{200 Apical_parts_of_pupal_fore_leg visible concealed;
{201 Pupal_mesothoracic_coxa visible concealed;
{202 Distal_part_of_pupal_mesothoracic_legs separated distally_meeting_each_other medially_meeting_each_other,_distally_separated;
{203 Pupal_metathoracic_coxa visible concealed;
{204 Apical_parts_of_pupal_metathoracic_leg distally_exposed distally_concealed;
{205 Pupal_prothorax undivided almost_or_quite_divided_by_mesially_overlaid_vertex;
{206 Paired_tubercles_in_prothorax absent present;
{207 Mesial_swelling_on_pupal_prothorax absent present;
{208 Dorsal_ridge_in_pupal_mesothorax absent present,_single present,_paired;
{209 Lateral__swelling_on_pupal_mesothorax absent present;
{210 Transverse_row_of_broad_punctuation_on_cephalic_margin_of_pupal_mesothorax absent present;
{211 Position_of_opening_of_thoracic_spiracle externally_invisible between_pronotum_and_mesonotum on_pronotum on_mesonotum;
{212 Protuberance_under_opening_of_thoracic_spiracle absent present_on_prothorax present_laterad_of_opening_ present_on_mesothorax;
{213 Lateral_exposition_of_pupal_hindwing to_abdominal_segment_3_or_more at_most_to_abdominal_segment_2;
{214 Mesial_exposition_of_pupal_hindwing exposed concealed;
{215 Deep_impressions_near_caudal__margin_of_pupal_mesothorax absent pair_of_impressions_present row_of_impressions_present;
{216 Prominent_dorsal_keel_on_T3 absent present;
{217 Prominent_dorsolateral_spines_on_T2-3 absent present;
{218 Prominent_dorsolateral_spines_on_A1-7 absent present;
{219 Spiracle_on_pupal_abdominal_segment_A1 exposed concealed;
{220 Spiracle_on_pupal_abdominal_segment_A2 exposed concealed;
{221 Folding_around_spiracle_of_abdominal_segment_A2 absent present;
{222 Spiracle_on_pupal_abdominal_segment_A3 exposed concealed;
{223 Folding_around_spiracle_of_pupal_abdominal_segment_A3 absent present;
{224 Spiracle_on_pupal_abdominal_segment_A7 of_equal_size_to_those_of_A2-6 smaller_than_those_of_A2-6;
{225 Abdominal_spiracles_ flat_on_integument_or_at_most__slightly_erected at_least_some_of_abdominal_spiracles_erected_so_that_cuticle_is_forming_a_straightly_protruding_stalk erected,_caudally_directed erected,_distally_expanded,_thus_fungus-shaped;
{226 Lobe_on_at_least_some_abdominal_spiracles absent present;
{227 Distinctive_grooves_between_pupal_abdominal_segments_A1-A4_dorsally absent present;
{228 Dorsal_swelling_on_pupal_abdominal_segments_A1-A4_ absent present;
{229 Lateral_swellings_on_pupal_abdominal_segments_A2-4_ absent present;
{230 Pupal_abdominal_intersegment_3-4 fully_movable limitedly_movable immobile;
{231 Pupal_abdominal_intersegments_4-7 movable_in_at_least_one_sex entirely_immobile;
{232 Series_of_transverse_furrows_on_caudal_part_of__pupal_abdominal_segments_4-7 absent present;
{233 Regular_row_of_spines_near_dorsocephalic_margin_of_at_least_some_segments_of_pupal_abdomen absent present_;
{234 Irregular_area_of_small_spines_in_dorsomedian_or_cephalic_part_of_abdominal_segments absent present;
{235 Transverse_rows_of_laterally_compressed,_upward_directed_spines_near_cephalic_margin_of_abdominal_segments absent present;
{236 Transverse_rows_of_caudocephalically_compressed,_upward_directed_spines_near_cephalic_margin_of_abdominal_segments absent present;
{237 Transverse_rows_of_spines_on_dorsocaudal_margin_of_at_least_some_segments_of_pupal_abdomen absent present a_few_prominent,_discrete_spines_present;
{238 Opposite_directed_pairs_of_stout_curved_spines,_separated_by_transverse_groove_on_A5-7_dorsally absent present;
{239 Spine_on_at_least_some_abdominal_segments_laterally,_adjacent_to_L_seta absent present;
{240 Spinose_zone_ventrally/ventrolaterally_on_pupal_A5 absent present;
{241 Scars_of_prolegs absent present;
{242 Lateral_condyles_on_pupal_abdominal_segments,_limiting_lateral_movement_of_abdominal_segments absent present;
{243 Dorsal_condyles_in_pupal_abdominal_segments,_limiting_dorsoventral_movement_of_abdominal_segments absent present;
{244 Ventral_condyles_on_pupal_abdominal_segments,_limiting_dorsoventral_movement_of_abdominal_segments absent present;
{245 Dorsal_ridge_on_pupal_abdomen absent present;
{246 Lateral_ridge_on_pupal_abdomen absent present abdominal_segments_swollen_laterally;
{247 Dense_row_of_setae_on_posterior_margin_of_abdominal_segment_7 absent present;
{248 Concave_emargination_dorsolaterally_in_posterior_margin_of_abdominal_segment_7 absent present;
{249 Single_dorsal_projection_on_pupal_abdominal_segment_8 absent present;
{250 Transverse_fold_at_ventral_side_of_A8,_with_pair_of_variably_shaped_appendices absent present;
{251 Discernible_sulcus_between_pupal_abdominal_segments_8_and_9 absent present;
{252 Discernible_sulcus_between_pupal_abdominal_segments_9_and_10 absent present;
{253 Dentate_groove_dorsally_or_dorsolaterally_at_sulcus_between_A9_and_A10 absent present;
{254 Shape_of_ventral_side_of_pupal_abdominal_segments_9+10 unmodified modified_as_a_plate;
{255 Pair_of_spur_groups_in_pupal_abdominal_segment_9_ventrally absent present;
{256 Pupal_legs_in_abdominal_segment_9_ventrally,_sometimes_only_present_as_a_pair_of_swellings absent present;
{257 Oval_pit_on_pupal_abdominal_segment_9_laterally absent present;
{258 Row_of_pores_on_or_near_pupal_intersegment_9_and_10 absent present;
{259 Pair_of_ventrocephalically_directed_swellings_(pupal_legs)_on_abdominal_segment_10 absent present;
{260 Genital_orifice_invaginated_in_big_circular_groove_on_A10 no yes;
{261 Pair_of_spur_groups_on_cephalic_margin_of_A10 absent present;
{262 Lateral_incision_on_pupal_abdominal_segment_10 absent present;
{263 Pair_of_dorsal_spines_on_pupal_segment_10 absent present;
{264 Lateral_spine_on_pupal_segment_10 absent present;
{265 Pair_of_ventral_spines_on_pupal_segment_10 absent present;
{266 Pupal_cremaster without_other_modifications_except_often_small_group_of_setae present_as_a_setose,_cylindrical_or_dorsoventrally_flattened,_often_bifurcate_appendix present_as_consisting_of_paired_lobes;
{267 Pupation concealed,_in_cocoon,_soil,_litter,_foliage_or_within_stem exposed;
{268 Presence_of_cocoon absent present;
{269 Structure_of_cocoon simple_web,_other_material_may_be_intervowen mesh;
{270 Shape_of_cocoon undifferentiated,_usually_oval_or_spindle-shaped,_if_pupation_in_stem,_cocoon_simple_silky_chamber pear-shaped shaped_like_upturned_boat formed_of_portable_case_of_larva,_shape_depending_on_the_material_and_the_way_of_the_larval_case_is_constructed;
{271 Longitudinal_ribs_on_cocoon absent present;
{272 Adult_eclosion_hole_of_cocoon tubular_or_undifferentiated three-lobed with_horizontal_slit with_transverse_slit;
{273 Lid_that_opens_like_a_cap_at_eclosion_in_cocoon absent present;
{274 Semicircular_lid_covering_eclosion_hole_of_cocoon absent present;
{275 Posterior_slit_in_cocoon absent present;
{276 Silken_girdle_to_hold_the_pupa_attached_on_the_surface_around_abdomen absent present;
{277 Position_of_silken_girdle_surrounding__pupa on_metathorax on_A1 on_A3 on_intersegment_A7-A8;
{278 Behaviour_of_pupa_prior_to_eclosion the_pupa_protrudes_from_cocoon_by_active_movement pupa_does_not_move_out_from_the_cocoon;
{279 Adult_eclosion from_cephalic_part_of_cocoon from_caudal_part_of_cocoon;
{280 Male_antenna_filiform_or_serrate no yes;
{281 Male_filiform_antennae:_segments_distinctly_thickened_in_middle_of_antenna,_but_taper_again_towards_tip no yes;
{282 Male_antennae_lamellate_ no yes;
{283 Female_antenna_filiform_or_serrate no yes;
{284 Female_filiform_antennae:_segments_distinctly_thickened_in_middle_of_antenna,_but_taper_again_towards_tip no yes;
{285 Female_antenna_lamellate no yes;
{286 Distal_part_of_flagellum not_clavate distinctly_thickened_or_clavate;
{287 Apiculus absent present;
{288 Apical_depressions_on_antennal_club no yes;
{289 Longitudinal_mesial_groove_or_depression_on_antennal_segments no yes;
{290 Raised_ventral_carinae_on_antennal_segments no yes;
{291 Male_antennae_with_antennal_segments_with_two_rows_of_sensilla_on_ventral_side no yes;
{292 Male_antennae_pectinate no yes;
{293 Male_antennae_pectinate_II bipectinate tripectinate quadripectinate;
{294 Unipectinate_male_antenna pectinate_medially pectinate_laterally;
{295 Pectination_on_antenna_(male) many_apical_segments_without_well_developped_rami_or_rami_abruptly_shorter_at_apex to_the_tip;
{296 Rami_scaled_on_dorsal_side_(male) no yes;
{297 Tip_of_rami_with_spine_ absent present;
{298 Finger-like_projection_next_to_apical_spine_of_ramus_ no yes;
{299 Female_antennae_pectinate_(often_with_smaller_rami_than_males) no yes;
{300 Pectinate_female_antenna bipectinate tripectinate;
{301 Female_antenna reduced normal;
{302 Antennal_apex_with_bundle_of_long_hairs no yes;
{303 Antenna_with_long_terminal_segment_(at_least_four_times_as_longer_than_second_to_apical_segment) no yes;
{304 Dorsal_scaling_of_antenna_Male apex_devoid_of_scales scaled_to_the_tip no_scales_on_dorsal_side_of_flagellum_or_only_at_base_of_antenna;
{305 Dorsal_scaling_of_antenna_Female apex_devoid_of_scales scaled_to_the_tip no_scales_on_dorsal_side_of_flagellum_or_scales_only_at_base;
{306 Number_of_rows_of_scales_on_antenna no_distinct_rows one two three;
{307 Two_dorsal_rows_of_scales_(male):_ neither_extends_on_the_ventral_side only_the_other_extends_on_the_ventral_side both_extend_on_the_ventral_side;
{308 Two_rows_of_antennal_scales_(female) neither_extend_on_ventral_side the_other_extends_on_ventral_side both_extend_on_ventral_side;
{309 Male_antenna_ventral_scaling absent_or_present_at_base_only_ present_from_base_to_tip only_tip_devoid_of_scales scaleless_patch_on_each_segment_on_ventral_side;
{310 Female_antenna_ventral_scaling absent_or_present_at_base_only present_from_base_to_tip only_tip_devoid_of_scales scaleless_patch_on_ventral_side_of_antennal_segments;
{311 First_flagellar_article_of_male_antenna_medially_notched no yes;
{312 First_flagellar_article_3_times_longer_than_second_segment no yes;
{313 Base_of_scape not_sunken_in_head_so_that_the_narrower_base_is_clearly_visible sunken_so_that_the_narrower_base_is_not_visible;
{314 Antennal_scape_broad_(partially_covering_eye) no yes;
{315 Eyecap_formed_of_scales no yes;
{316 Pecten_with_narrow_stiff_scales absent present_;
{317 Pecten_with_lamellate_scales absent present;
{318 Intercalary_sclerite not_discernible discernible tiny;
{319 Eye not_emarginate emarginate_adjacent_to_insertion_of_antenna;
{320 Eye_ring absent partial_glossy_eye_ring_lacking_distinct_ommatidial_facets_and_widest_adjacent_to_insertion_of_antenna_present complete_eye_ring_with_distinct_ommatidial_facets_present;
{321 Scales_between_eye_and_antenna absent present;
{322 Conspicuous_inter-ommatidial_hairs absent present;
{323 Male_eye_horizontally_divided_by_scale_band,_female_eye_partially_divided_by_V-shaped_notch no yes;
{324 Lateral_scale_tuft,_"eyelash",_on_antennal_base absent present;
{325 External_lateral_ocellus absent present reduced;
{326 Protrusion_behind_antenna_(some_sort_of_reduced_ocellus?) absent present;
{327 Spines_on_vertex absent present,_one_pair present,_two_pairs;
{328 Distinct_sensillum_bearing_nipples_on_vertex absent present;
{329 Chaetosema absent present;
{330 Chaetosemata just_setae setae_and_scales;
{331 Chaetosemata_extend_on_base_of_scape absent present;
{332 Pair_of_chaetosema-like_organs_below_antennae,_on_frons absent present;
{333 Upward_directed_lamellate_scales_on_frons absent present;
{334 Frontoclypeus not_protruded clearly_protruded;
{335 Frontoclypeus_with_conspicuous_central_protrusion absent present_round present_pointy;
{336 Asymmetrical_pits_on_lower_part_frontoclypeus absent present;
{337 Large_movable_labrum absent present;
{338 Proboscis absent present_distinctly_shortened,_reaches_at_most_distal_tip_of_coxa present_long,_reaches_beyond_coxa,_often_coiled galea_bladder-like;
{339 Scales_on_proboscis absent present;
{340 Proboscis_heavily_sclerotized,_sharply_pointed_and_armed_with_tearing_hooks absent present;
{341 Pilifers absent present_as_at_least_as_some_setae present_as_scales;
{342 Bilobed_pilifer_(phonoreceptor)_ absent present;
{343 Distinct_finger-like_lobes_by_pilifers absent present;
{344 Maxillary_palpus absent present_with_at_most_4_segments present_with_5_segments;
{345 Maxillary_palpi_folded_on_pilifers absent present;
{346 Scales_on_maxillary_palpi absent present;
{347 Labial_palpi absent present;
{348 Number_of_segments_on_labial_palpi 1-2 3 male_3,_female_2;
{349 Long_scales_on_dorsal_side_on_labial_palpi_'brushing'_against_eye absent present;
{350 Lateral_bristles_on_labial_palpus absent present_scattered_on_lateral_side present_as_tuft_at_distal_end_of_second_segment_of_labial_palpus;
{351 Chaetosema-like_organ_on_labial_palpus_segment_1,_lateroventral_side absent present;
{352 First_labial_palp_segment_dilated_in_mesial_direction no yes;
{353 Male_labial_palpus_segment_3_with_spines_at_tip no yes;
{354 Vertex_clearly_protruded no yes;
{355 Sulcus_at_back_of_head,_perpendicular_to_posterior_edge_of_head: absent present_;
{356 Longitudinal_sulcus_between_transfrontal_sulcus_and_tranverse_sulcus_on_vertex absent present;
{357 Patagia absent_or_at_most_as_a_tuft_of_scales_on_a_small_inflated_structure present_as_a_distict_flap present_as_a_somewhat_inflated_structure_with_connecting_part_extending_far_down_along_sides_of_pronotum;
{358 Pronotum without_lateral_extensions with_elongate_lateral_arms,_which_extend_into_patagia;
{359 Parapatagia_distinc_lobes absent present;
{360 Dorsal_extremities_of_prescutal_clefts_on_mesothorax relatively_close,_clefts_obliquely_directed_medially_and_the_length_between_clefts_about_1/3_of_width_of_mesothorax relatively_far,_length_between_clefts_over_1/2_of_width_of_mesothorax clefts_meet_or_nearly_meet_medially relatively_close,_clefts_continue_as_sutures_that_meet_medially_;
{361 Stridulatory_organ_(ridges)_on_mesothorax_by_tegulae absent present;
{362 Stridulatory_organ_(small_spines)_on_mesothorax_by_tegulae_II absent present;
{363 Longitudinal_"double"_line_on_mesoscutum absent present;
{364 Mesothoracic_cuticle_with_darker_patches absent present;
{365 Cervical_sclerites not_joined_ventromedially,_strong_reduction_of_ventral_arms_of_latero_cervicalia joined_ventromedially_above_sternum join_at_sternum;
{366 Cervical_sclerites_with_strong_inward_turn absent present;
{367 Ventral_arm_of_laterocervicale_ending_abruptly,_mesad,_in_a_very_thin_rod absent present;
{368 Strong_reduction_or_loss_of_the_ventral_arms_of_the_laterocervicalia absent present;
{369 Anepisternum_of_mesothorax well-developed reduced_as_a_tiny_sclerite_or_absent;
{370 Precoxal_suture_reaches_anterior_margin_of_basisternum_or_beyond absent present;
{371 'Parepisterna'_sensu_Brock_1971_partly_concealing_margin_of_basisternum absent present;
{372 Parepisternal_suture absent_or_only_partly_present well-developed_all_the_way_from_the_basisternum_to_the_anapleural_cleft;
{373 Parepisternal_suture_II strongly_curved running_in_a_straight_or_smoothly_curved_line_to_base_of_spinasternum;
{374 Secondary_sternopleural_suture absent present partly_as_non-sclerotized_depression;
{375 Spinasternum_with_slerotized_posterior_part_connected_to_basisternum absent present;
{376 Spinasternum_bifurcate absent present;
{377 Spinasternum_sclerotized_between_the_bifurcating_branches absent present;
{378 Ventral_processes_of_tegula blunt sharp elongate_spatulate;
{379 Mesophragma without_dorsal_processes with_dorsal_processes with_flat_ridges;
{380 Slit_on_mesophragma_reaches_well_on_dorsal_side no yes;
{381 Slit_on_mesophragma_with_dark_bar_above_it no yes;
{382 Mesothorax:_Line_of_junction_on_meron_and_epimeron short long midway;
{383 Suture_in_shape_of_Y_on_mesepimeron absent present;
{384 Mesopleuron_with_anterodorsal_part_of_epimeron_forming_bag-like_protuberance,_which_conceals_the_pleural_suture no yes;
{385 Fusion_of_mesothroracic_lamella not_all_the_way_up_the_mesofurca all_the_way_up_the_mesofurca;
{386 Mesothoracic_furca_with_lateral_extensions no yes;
{387 Fenestra_media_of_metapostnotum small,_not_expanded_ large,_expanded;
{388 Metathorax_fenestrae_laterales _absent_or_reduced present_;
{389 Metathoracic_tympanal_organs absent present;
{390 Noctuoidea_Metascutal_bulla absent present;
{391 Noctuoidea_Counter-tympana_adjacent_and_membrane_strongly_pouched_ absent present present_with_bottom_of_pouch_well_beyond_upper_rim_of_thoraco-abdominal_cavity;
{392 Tympanic_membrane oriented_ventrally oriented_posteriorly;
{393 Noctuoidea_Nodular_sclerite absent present;
{394 Metathoracic_tymbal_organs absent present;
{395 Division_of_metascutum not_divided_mesally divided_mesally;
{396 Undivided_metascutum_with_incision_in_the_middle absent present;
{397 Divided_metascutum_anterior_margin metascutum_margin_folded_inward_so_that_it_crosses_anterior_rim_of_metascutellum metascutum_margin_not_folded_ sutures_of_metascutum_reach_the_metascutellum,_but_there_still_is_a_strip_of_cuticle_over_the_metascutellum;
{398 Anteroposterior_suture_in_the_middle_of_metascutum absent present_in_both_male_and_female present_in_female;
{399 Short_anteroposteriorly_directed_suture_at_the_base_of_the_metascutetellum absent present;
{400 Anteriorly_directed_sutures_from_metascutellum_ absent present present_anterolaterally_directed;
{401 Metathoracic_lamella_anteriorly_connected_to_coxa no yes;
{402 Metathoracic_intercoxal_lamella_with_lateral_lamellae_perpendicular_to_it no yes;
{403 Fusion_of_lamella_with_furca no yes;
{404 Metathoracic_furca_with_ventrodistal_extension no yes;
{405 Internal_laminae_of_secondary_arm_of_metafurca absent present;
{406 Metathorax_Patch_of_microtrichial_spines,_aculei,_on_metascutum absent present;
{407 Suture_on_metascutum_(below_where_microtrichiated_area_would_be) absent present present_and_fused_to_anteriorly_directed_sutures_of_metascutellum;
{408 Metathorax_coxal_process absent present;
{409 Metacoxal_trochantin_elongated absent present;
{410 Female_posterior_part_of_the_metepimeron_modified_into_a_concave,_oval_sclerite absent present;
{411 Secondary_arms_of_metafurca_with_pair_of_projections absent present__ present_as_flaps;
{412 Posterior_tendons_of_metafurcal_apohyses_elongated_caudad_or_dorsocaudad absent present;
{413 Furcal_bridge:_fusion_of_metafurca_to_the_secondary_furcal_arms absent present;
{414 Laminae_between_posterior_tendons_and_secondary_arms_of_metafurca_ absent present;
{415 Metafurca_with_long_apically_fused_anterior_tendons_ absent present;
{416 Metepimeron_forming_an_acute_angle_near_the_posterior_extremity_of_the_subalare absent present;
{417 Hindwing_with_area_of_small_specialised_scales_adjacent_to_humeral_cell absent present;
{418 Wing_venation homoneurous heteroneurous;
{419 Narrow-tailed_hindwings absent present;
{420 Female_wings absent_or_reduced present;
{421 Forewing_with_erect_spicular_scales absent present;
{422 Groups_of_lamellar_scales_in_forewing_fringe absent present;
{423 Forewing_male_stigmata,_i.e._patches_of_short,_specialized_androconial_scales,_on_dorsal_surface absent present;
{424 Wings_translucent_with_scales_on_margins_and_veins absent present;
{425 Male_with_scent_brush_arising_from_posterior_base_of_hindwing_and_resting_in_a_particular_fold_of_the_pleura_of_the_first_and/or_second_abdominal_segments_ absent present;
{426 Jugum absent present;
{427 Male_subcostal_retinaculum_ absent present_as_hook_curled_around_frenulum present_as_broad_fold;
{428 Male_costal_retinaculum absent present_as_broad-based_hook;
{429 Male_frenulum absent one_bristle several_bristles;
{430 Male_frenulum_with_clubbed_tip_ no yes;
{431 Costal_bristles absent present;
{432 Female_frenulum/acanthi_ absent present_as_a_single_bristle present_as_several_stout_bristles;
{433 Female_frenulum_with_fine_hair-like_bristles absent present;
{434 Female_frenulum_with_clubbed_tip absent present;
{435 Sesiid_wing_linking_mechanism absent present;
{436 Harmaclonine_wing-locking_mechanism absent present;
{437 Costal_fold absent present;
{438 Forewing_orbicular_stigma absent present;
{439 Female_foreleg not_strongly_reduced strongly_reduced;
{440 Forecoxa without_terminal_peg-like_process with_terminal_peg-like_process_extending_past_trochanter_(at_least_in_male);
{441 Foretibia_modified_into_strong_apical_hook absent present;
{442 Male_epiphysis absent present present_reduced;
{443 Female_epiphysis absent present present_reduced;
{444 Number_of_male_foreleg_tarsomeres 5 2-4 1;
{445 Number_of_female_foreleg_tarsomeres 5 2-4 1;
{446 Short_foretibia_and_tarsi,_female?_with_first_2-3_tarsi__with_two_very_strong_spines_on_outer_side. absent present;
{447 Foreleg_tarsomeres_1-4_with_well_developed_spines absent present;
{448 Foreleg_tarsomere_five_with_well_developed_spines absent present;
{449 Pterothoracic_legs_with_at_least_apical_spines absent present;
{450 Foreleg:_spines_on_dorsal_side_of_tarsi absent present;
{451 Mid-leg:_spines_on_dorsal_side_of_tarsi absent present;
{452 Hindleg:_spines_on_dorsal_side_of_tarsi absent present;
{453 Female_forleg_tarsomere_4_reduced_and_just_apical_pair_of_spines,_male_foreleg_tarsomere_4_with_several_spines._ absent present;
{454 Female_hindleg_tarsi_2-4_with_strong_apical_spine_medially_on_ventral_side absent present;
{455 Terminal_structure_of_male_foreleg claws_absent claws_present;
{456 Male_foreleg_claws: equal unequal;
{457 Foreleg_claws_serrated absent present;
{458 Terminal_structure_of_male_foreleg_lacking_claws terminal_segment_not_downcurved_to_a_sharp_point terminal_segment_downcurved_to_a_sharp_point;
{459 Ventral_tarsal_spines_on_reduced_male_foreleg: absent present;
{460 Terminal_structure_of_female_foreleg claws_absent claws_present;
{461 Claws_of_pterothoracic_legs curved almost_straight;
{462 Claws_of_pterothoracic_legs_II simple bifid_in_the_sense_that_the_basal_lobe_is_developed_as_a_claw_(endodont_subequal_to_claw) with_basal_lobe bifid;
{463 Pterothoracic_legs_with_pulvilli absent present;
{464 Pulvilli simple bifid setae_as_upper_lobe;
{465 Pterothoracic_legs_with_aroliar_pad absent/reduced present;
{466 Mid-tibia_with_stiff_scales absent present_;
{467 Hind_tibia_with_stiff_bristles absent present_on_dorsal_surface present_on_ventral_and_dorsal_side;
{468 _Pretarsus_(apical)_of_metathoracic_leg_swollen absent present;
{469 Hind_tibia_and_tarsi_reduced_(particularly_the_males) absent present;
{470 Sub-basal_scale_brush_on_mid-tibia absent present;
{471 Hind_tibia_of_male_with_enlargement_ absent present present_as_inverted_pouch;
{472 Foretibia_with_spines_(other_than_apical_spines_on_more_or_less_dorsal_side) absent present;
{473 Midtibia_with_spines_(other_than_apical_spines_on_more_or_less_dorsal_side) absent present;
{474 Hindtibia_with_spines_(other_than_apical_spines_on_more_or_less_dorsal_side) absent present;
{475 Tibial_spines present_on_both_male_and_female present_on_female_only;
{476 Foretibia:_apical_spine(s) absent present present_as_one_very_strong_spine_;
{477 Midtibia:_strong_apical_spines absent present;
{478 Hindtibia:_apical_spines absent present;
{479 Tibial_spurs_on_midleg absent 1 2;
{480 Tibial_spurs_on_hindleg_(female) absent 2 3 4;
{481 Tibial_spur_length unequal equal/subequal;
{482 Place_of_medial_spurs_on_hind_tibia distal_half proximal_half;
{483 Male_metatibia_with_androconial_scales absent present;
{484 Transformed_scales_in_terga absent present_as_spiniform_scales present_as_piliform_scales;
{485 Transformed_scales_in_terga_II present_in_single_area_in_each_tergum present_as_divided_areas_in_each_tergum;
{486 Caudal_edge_of_terga_and_sterna_with_row_of__spiniform_scales absent present;
{487 Hairpencil_on_S2_on_abdomen absent present_;
{488 Basal_abdominal_hair_brush_organ_with_lever absent present;
{489 Male_pleuron_II_with_setose_process absent present;
{490 Noctuoidea_counter-tympanal_hood absent_or_greatly_reduced present_sclerotized present_membranous;
{491 Counter-tympanal_hood prespiracular postspiracular;
{492 Abdominal_tergum_I flat domed_or_inflated;
{493 Strong_anterolateral_extensions_of_tergum_2_extending_below_spiracle absent present_on_anterior_side_of_spiracle present_on_both_sides_of_spiracle;
{494 A1_of_male_with_postspiracular_conical_projections_of_tergal_origin absent present;
{495 Posteromedially_directed_sclerotised_ridge_from_lateral_rod_of_tergum_1 absent present_as_short_ridge present,_extended_to_posterior_margin_of_tergum_1_leaving_less_sclerotised_windows_to_the_lateroposterior_corners_of_tergum_1;
{496 Lateral_extension_of_sternum_2_ absent present;
{497 Anterolateral_process_of_sternum_2 does_not_extend_to_the_anterior_edge_of_tergum_1 extends_to_anterior_edge_tergum_1_(prespiracular);
{498 Tergosternal_connection_of_tergal_origin absent present;
{499 Postspiracular_bar absent present;
{500 Lateral_bar_of_A1_with_broad_lateral_sclerotization absent present;
{501 Sternum_2_as_one_sclerite divided_in_two_sclerites divided_in_three_sclerites_with_caudal_most_sternite_possessing_elongate_lateral_arms_extending_anteriorly;
{502 Abdominal_tympanal_organs_on_sternum_2 absent present;
{503 Abdominal_tympana_sexually_dimorphic absent present;
{504 Abdominal_tympana_with_ansa absent present;
{505 Abdominal_tympana_with_spiniform_process absent present;
{506 Apodeme_in_sternum_2 absent present present_as_sclerotized_tympanal_structures_(at_least_in_female);
{507 Anterior_region_of_sternum_A2_bears_a_pair_of_large,_elongate,_transparent_windows_(presumably_tympana)_and_a_pseudo-praecinctorium absent present;
{508 Abdominal_tympana_praecinctorium absent present_simple present_bilobed;
{509 Male_sternum_2_with_venulae absent present;
{510 Sternum_II_venula_V-shaped_configuration absent present;
{511 Secondary_venulae absent present_with_tip_pointing_inward present_with_tip_pointing_outward;
{512 Sternum_2_enlargement_of_sternal_apodemes absent present;
{513 Basal_abdominal_sternite_with_two_internal,_longitudinal_flanges absent present;
{514 Transverse_costa_behind_anterior_margin_of_sternum_II absent present present_on_female_only;
{515 pair_of_pocket-like_organs_on_spiracle_of_A7 absent present;
{516 male_tergum_VIII_forming_a_hood_over_genitalia absent present;
{517 Male_segment_VIII_with_tergum_and_sternum_anteriorly_fused,_forming_a_slender_looped_structure_ absent present;
{518 Posterior_expansion_of_pleuron__VIII,_pleural_lobes absent present;
{519 Female_abdominal_segment_7/8_expanded_dorsally absent present;
{520 Male_St8_with_patch_of_sex-scales_ absent present;
{521 Male_Abdominal_S8 not_elongate sclerotized_and_elongate;
{522 Slender_pair_of_ventral_pseudapophyses_within_A10_in_female absent present;
{523 Female_post-abdomen_anterior_apophyses absent/reduced present;
{524 Transverse_bar_connecting_anterior_apohyses_on_dorsal_side absent present;
{525 Female_post-abdomen_anterior_apophyses_at_base_continued_into_dorsal_and_ventral_costae absent present;
{526 Female_posterior_apophyses absent_or_strongly_reduced present;
{527 Ovipositor_lobes_fused_dorsally_into_a_single,_bent_disc,_with_strong_setae_confined_to_the_sclerotized_rim absent present;
{528 Ovipositor_quadrilobate absent present;
{529 Papillae_anales_sclerotized_and_pointed_to_form_piercing_apex absent present;
{530 Pair_of_eversible_pheromone_glands_associated_with_the_anal_papillae_of_females_(dorsal_side) absent present;
{531 length_of_ovipositor not_telescopic telescopic;
{532 Papillae_anales_flat absent present;
{533 Female_reproductive_system monotrysian exporian ditrysian;
{534 Eversible_gland_(?)_on_dorsal_side_on_papillae_anales absent present;
;
ccode	+ 382 *;
proc /;
comments 0
;
